# Supplementary material for: Bis[2-(1H-benzimidazol-2-yl)benzoato]copper(II) dihydrate
Source: Acta Crystallogr Sect E Struct Rep Online. 2010 Sep 30;66(Pt 10):m1306–7. doi: 10.1107/S1600536810037633 (PMC2983125; doi:10.1107/S1600536810037633)
Supplement: Supplementary file 1 [file e-66-m1306-sup1.cif]

##############################################################################
###                                                                        ###
###        Electronic paper (Acta Crystallographica Section E)             ###
###                                                                        ###
##############################################################################
#                                                                            #
# This CIF contains the data in a paper accepted for publication in Acta     #
# Crystallographica Section E. It conforms to the requirements of Notes      #
# for Authors for Section E, and has been peer reviewed under the auspices   #
# of the IUCr Commission on Journals.                                        #
#                                                                            #
# Full details of the Crystallographic Information File format               #
# are given in the paper "The Crystallographic Information File (CIF):       #
# a New Standard Archive File for Crystallography" by S. R. Hall, F. H.      #
# Allen and I. D. Brown [Acta Cryst. (1991), A47, 655-685].                  #
#                                                                            #
# The current version of the core CIF dictionary is obtainable from          #
# ftp://ftp.iucr.org/pub/cif_core.dic. The current version number is 2.4.    #
#                                                                            #
# Software is freely available for graphical display of the structure(s) in  #
# this CIF.  For information consult the CIF home page http://www.iucr.org/  #
# cif/home.html                                                              #
#                                                                            #
# This file may be used for bona fide research purposes within the           #
# scientific community so long as proper attribution is given to the journal # 
# article from which it was obtained.                                        #
#                                                                            #
##############################################################################
                                             
data_I
_audit_creation_method     SHELXL-97
_chemical_name_systematic
;
Bis[2-(1<i>H</i>-benzimidazol-2-yl)benzoato]copper(II) dihydrate
;
_chemical_name_common     ?
_chemical_formula_moiety     'C28 H18 Cu N4 O4, 2(H2 O)'
_chemical_formula_sum     'C28 H22 Cu N4 O6'
_chemical_formula_iupac     '[Cu (C14 H9 N2 O2)2], 2H2 O'
_chemical_formula_weight     574.04
_chemical_melting_point     ?
_symmetry_cell_setting     monoclinic
_symmetry_space_group_name_H-M     'P 21/c'
_symmetry_space_group_name_Hall     '-P 2ybc'
loop_
    _symmetry_equiv_pos_as_xyz
    'x, y, z'
    '-x, y+1/2, -z+1/2'
    '-x, -y, -z'
    'x, -y-1/2, z-1/2'
_cell_length_a     11.6235(2)
_cell_length_b     7.6920(2)
_cell_length_c     16.1410(3)
_cell_angle_alpha     90.00
_cell_angle_beta     115.7350(10)
_cell_angle_gamma     90.00
_cell_volume     1299.99(5)
_cell_formula_units_Z     2
_cell_measurement_reflns_used     4800
_cell_measurement_theta_min     1.36
_cell_measurement_theta_max     28.00
_cell_measurement_temperature     296(2)
_exptl_crystal_description     block
_exptl_crystal_colour     blue
_exptl_crystal_size_max     0.23
_exptl_crystal_size_mid     0.21
_exptl_crystal_size_min     0.16
_exptl_crystal_density_diffrn     1.466
_exptl_crystal_density_meas     ?
_exptl_crystal_density_method     'not measured'
_exptl_crystal_F_000     590
_exptl_absorpt_coefficient_mu     0.891
_exptl_absorpt_correction_type     multi-scan
_exptl_absorpt_process_details     '(SADABS; Sheldrick, 2008<i>a</i>)'
_exptl_absorpt_correction_T_min     0.8214
_exptl_absorpt_correction_T_max     0.8706
_exptl_special_details     ?
_diffrn_ambient_temperature     296(2)
_diffrn_radiation_type     MoK\a
_diffrn_radiation_wavelength     0.71073
_diffrn_radiation_source     'fine-focus sealed tube'
_diffrn_radiation_monochromator     graphite
_diffrn_measurement_device_type     'Bruker APEXII CCD area-detector'
_diffrn_measurement_method     '\f and \w scan'
_diffrn_detector_area_resol_mean     ?
_diffrn_reflns_number     14480
_diffrn_reflns_av_R_equivalents     0.0633
_diffrn_reflns_av_sigmaI/netI     0.0669
_diffrn_reflns_theta_min     1.94
_diffrn_reflns_theta_max     27.50
_diffrn_reflns_theta_full     27.50
_diffrn_measured_fraction_theta_max     1.000
_diffrn_measured_fraction_theta_full     1.000
_diffrn_reflns_limit_h_min     -15
_diffrn_reflns_limit_h_max     14
_diffrn_reflns_limit_k_min     -9
_diffrn_reflns_limit_k_max     9
_diffrn_reflns_limit_l_min     -20
_diffrn_reflns_limit_l_max     20
_diffrn_standards_number     ?
_diffrn_standards_interval_count     ?
_diffrn_standards_interval_time     ?
_refine_special_details
;
 Refinement of F^2^ against ALL reflections.  The weighted R-factor wR and
 goodness of fit S are based on F^2^, conventional R-factors R are based
 on F, with F set to zero for negative F^2^. The threshold expression of
 F^2^ > 2sigma(F^2^) is used only for calculating R-factors(gt) etc. and is
 not relevant to the choice of reflections for refinement.  R-factors based
 on F^2^ are statistically about twice as large as those based on F, and R-
 factors based on ALL data will be even larger.
;
_reflns_number_total     2974
_reflns_number_gt     1854
_reflns_threshold_expression     >2sigma(I)
_refine_ls_structure_factor_coef     Fsqd
_refine_ls_matrix_type     full
_refine_ls_R_factor_all     0.0919
_refine_ls_R_factor_gt     0.0457
_refine_ls_wR_factor_gt     0.0902
_refine_ls_wR_factor_ref     0.1099
_refine_ls_goodness_of_fit_ref     1.004
_refine_ls_restrained_S_all     1.004
_refine_ls_number_reflns     2974
_refine_ls_number_parameters     178
_refine_ls_number_restraints     0
_refine_ls_hydrogen_treatment     constr
_refine_ls_weighting_scheme     calc
_refine_ls_weighting_details
         'calc w=1/[\s^2^(Fo^2^)+(0.0379P)^2^+0.7646P] where P=(Fo^2^+2Fc^2^)/3'
_atom_sites_solution_hydrogens     geom
_atom_sites_solution_primary     direct
_atom_sites_solution_secondary     difmap
_refine_ls_shift/su_max     0.001
_refine_ls_shift/su_mean     0.000
_refine_diff_density_max     0.292
_refine_diff_density_min     -0.333
_refine_ls_extinction_method     none
_refine_ls_extinction_coef     ?
loop_
    _atom_type_symbol
    _atom_type_description
    _atom_type_scat_dispersion_real
    _atom_type_scat_dispersion_imag
    _atom_type_scat_source
    'C' 'C' 0.0033 0.0016
                         'International Tables Vol C Tables 4.2.6.8 and 6.1.1.4'
    'H' 'H' 0.0000 0.0000
                         'International Tables Vol C Tables 4.2.6.8 and 6.1.1.4'
    'Cu' 'Cu' 0.3201 1.2651
                         'International Tables Vol C Tables 4.2.6.8 and 6.1.1.4'
    'N' 'N' 0.0061 0.0033
                         'International Tables Vol C Tables 4.2.6.8 and 6.1.1.4'
    'O' 'O' 0.0106 0.0060
                         'International Tables Vol C Tables 4.2.6.8 and 6.1.1.4'
_computing_data_collection     'APEX2 (Bruker, 2004)'
_computing_cell_refinement     'SAINT (Bruker, 2004)'
_computing_data_reduction     'SAINT (Bruker, 2004)'
_computing_structure_solution     'SHELXS97 (Sheldrick, 2008<i>b</i>)'
_computing_structure_refinement     'SHELXL97 (Sheldrick, 2008<i>b</i>)'
_computing_molecular_graphics     'XP in SHELXTL (Sheldrick, 2008<i>b</i>)'
_computing_publication_material     'SHELXTL (Sheldrick, 2008<i>b</i>)'
loop_
    _atom_site_type_symbol
    _atom_site_label
    _atom_site_fract_x
    _atom_site_fract_y
    _atom_site_fract_z
    _atom_site_U_iso_or_equiv
    _atom_site_adp_type
    _atom_site_calc_flag
    _atom_site_refinement_flags
    _atom_site_occupancy
    _atom_site_disorder_assembly
    _atom_site_disorder_group
    Cu Cu1 0.5000 0.5000 0.5000 0.03258(17) Uani d S 1 . .
    C C1 0.5169(3) 0.8319(4) 0.6049(2) 0.0354(7) Uani d . 1 . .
    C C2 0.4078(3) 0.9168(4) 0.5430(2) 0.0439(8) Uani d . 1 . .
    H H2 0.3519 0.8648 0.4883 0.053 Uiso calc R 1 . .
    C C3 0.3861(4) 1.0813(5) 0.5665(3) 0.0511(9) Uani d . 1 . .
    H H3 0.3139 1.1414 0.5265 0.061 Uiso calc R 1 . .
    C C4 0.4686(4) 1.1600(5) 0.6478(3) 0.0582(10) Uani d . 1 . .
    H H4 0.4508 1.2721 0.6605 0.070 Uiso calc R 1 . .
    C C5 0.5758(4) 1.0775(5) 0.7099(3) 0.0535(10) Uani d . 1 . .
    H H5 0.6302 1.1301 0.7649 0.064 Uiso calc R 1 . .
    C C6 0.5994(3) 0.9111(4) 0.6870(2) 0.0400(8) Uani d . 1 . .
    C C7 0.6757(3) 0.6520(4) 0.6772(2) 0.0332(7) Uani d . 1 . .
    C C8 0.7588(3) 0.4981(4) 0.7070(2) 0.0358(7) Uani d . 1 . .
    C C9 0.8024(3) 0.4489(5) 0.7992(2) 0.0504(9) Uani d . 1 . .
    H H9 0.7779 0.5126 0.8378 0.060 Uiso calc R 1 . .
    C C10 0.8814(4) 0.3068(5) 0.8332(3) 0.0632(11) Uani d . 1 . .
    H H10 0.9096 0.2750 0.8945 0.076 Uiso calc R 1 . .
    C C11 0.9187(3) 0.2119(5) 0.7768(3) 0.0604(11) Uani d . 1 . .
    H H11 0.9700 0.1141 0.7994 0.072 Uiso calc R 1 . .
    C C12 0.8798(3) 0.2620(4) 0.6868(2) 0.0502(9) Uani d . 1 . .
    H H12 0.9075 0.1995 0.6495 0.060 Uiso calc R 1 . .
    C C13 0.7996(3) 0.4051(4) 0.6504(2) 0.0367(7) Uani d . 1 . .
    C C14 0.7735(3) 0.4580(4) 0.5535(2) 0.0386(8) Uani d . 1 . .
    N N1 0.5679(2) 0.6681(3) 0.60034(16) 0.0327(6) Uani d . 1 . .
    N N2 0.6971(2) 0.7946(3) 0.73035(17) 0.0413(7) Uani d . 1 . .
    H H2A 0.7614 0.8103 0.7828 0.050 Uiso calc R 1 . .
    O O1 0.66231(18) 0.4956(3) 0.49508(13) 0.0392(5) Uani d . 1 . .
    O O2 0.8661(2) 0.4584(4) 0.53508(16) 0.0636(8) Uani d . 1 . .
    O O1W 0.8855(2) 0.8417(3) 0.90275(15) 0.0624(7) Uani d . 1 . .
    H H1W 0.8680 0.8979 0.9406 0.094 Uiso d R 1 . .
    H H2W 0.9618 0.8657 0.9144 0.094 Uiso d R 1 . .
loop_
    _atom_site_aniso_label
    _atom_site_aniso_U_11
    _atom_site_aniso_U_22
    _atom_site_aniso_U_33
    _atom_site_aniso_U_12
    _atom_site_aniso_U_13
    _atom_site_aniso_U_23
    Cu1 0.0257(3) 0.0338(3) 0.0323(3) 0.0030(3) 0.0070(2) -0.0034(3)
    C1 0.0397(19) 0.0320(17) 0.0387(18) -0.0002(14) 0.0210(15) -0.0016(15)
    C2 0.042(2) 0.0385(19) 0.049(2) 0.0043(16) 0.0178(17) 0.0018(17)
    C3 0.054(2) 0.041(2) 0.066(3) 0.0104(19) 0.034(2) 0.0083(19)
    C4 0.074(3) 0.033(2) 0.087(3) 0.0080(19) 0.053(3) -0.003(2)
    C5 0.064(3) 0.042(2) 0.061(2) -0.0088(19) 0.032(2) -0.0177(19)
    C6 0.042(2) 0.0360(18) 0.046(2) -0.0016(16) 0.0223(17) -0.0025(16)
    C7 0.0321(17) 0.0363(18) 0.0308(16) -0.0041(14) 0.0132(14) -0.0034(14)
    C8 0.0265(15) 0.0371(16) 0.0371(17) -0.0048(16) 0.0076(13) 0.0013(16)
    C9 0.050(2) 0.056(2) 0.041(2) 0.0050(17) 0.0153(17) 0.0057(16)
    C10 0.059(3) 0.073(3) 0.047(2) 0.009(2) 0.014(2) 0.022(2)
    C11 0.051(2) 0.059(2) 0.066(3) 0.023(2) 0.021(2) 0.029(2)
    C12 0.043(2) 0.051(2) 0.058(2) 0.0089(17) 0.0228(18) 0.0113(18)
    C13 0.0288(17) 0.0374(18) 0.0396(18) 0.0014(14) 0.0109(14) 0.0048(15)
    C14 0.0335(19) 0.038(2) 0.0420(19) 0.0006(14) 0.0142(16) 0.0020(14)
    N1 0.0292(14) 0.0314(14) 0.0326(14) 0.0024(11) 0.0089(11) -0.0040(11)
    N2 0.0385(16) 0.0449(17) 0.0335(14) -0.0063(13) 0.0090(12) -0.0094(13)
    O1 0.0296(12) 0.0483(13) 0.0362(12) 0.0045(11) 0.0111(9) 0.0010(11)
    O2 0.0334(14) 0.109(2) 0.0530(15) 0.0133(14) 0.0232(12) 0.0240(14)
    O1W 0.0453(15) 0.0879(19) 0.0496(15) -0.0167(14) 0.0165(12) -0.0258(14)
_geom_special_details
;
 All esds (except the esd in the dihedral angle between two l.s. planes)
 are estimated using the full covariance matrix.  The cell esds are taken
 into account individually in the estimation of esds in distances, angles
 and torsion angles; correlations between esds in cell parameters are only
 used when they are defined by crystal symmetry.  An approximate (isotropic)
 treatment of cell esds is used for estimating esds involving l.s. planes.
;
loop_
    _geom_bond_atom_site_label_1
    _geom_bond_atom_site_label_2
    _geom_bond_site_symmetry_2
    _geom_bond_distance
    _geom_bond_publ_flag
    Cu1 O1 3_666 1.9227(19) ?
    Cu1 O1 . 1.9227(19) ?
    Cu1 N1 . 1.951(2) ?
    Cu1 N1 3_666 1.951(2) ?
    C1 C2 . 1.390(4) ?
    C1 C6 . 1.395(4) ?
    C1 N1 . 1.407(4) ?
    C2 C3 . 1.374(5) ?
    C2 H2 . 0.9300 ?
    C3 C4 . 1.384(5) ?
    C3 H3 . 0.9300 ?
    C4 C5 . 1.370(5) ?
    C4 H4 . 0.9300 ?
    C5 C6 . 1.392(5) ?
    C5 H5 . 0.9300 ?
    C6 N2 . 1.376(4) ?
    C7 N1 . 1.333(3) ?
    C7 N2 . 1.347(3) ?
    C7 C8 . 1.470(4) ?
    C8 C13 . 1.396(4) ?
    C8 C9 . 1.400(4) ?
    C9 C10 . 1.379(5) ?
    C9 H9 . 0.9300 ?
    C10 C11 . 1.376(5) ?
    C10 H10 . 0.9300 ?
    C11 C12 . 1.376(5) ?
    C11 H11 . 0.9300 ?
    C12 C13 . 1.396(4) ?
    C12 H12 . 0.9300 ?
    C13 C14 . 1.513(4) ?
    C14 O2 . 1.235(4) ?
    C14 O1 . 1.259(3) ?
    N2 H2A . 0.8600 ?
    O1W H1W . 0.8415 ?
    O1W H2W . 0.8432 ?
loop_
    _geom_angle_atom_site_label_1
    _geom_angle_atom_site_label_2
    _geom_angle_atom_site_label_3
    _geom_angle_site_symmetry_1
    _geom_angle_site_symmetry_3
    _geom_angle
    _geom_angle_publ_flag
    O1 Cu1 O1 3_666 . 180.0 ?
    O1 Cu1 N1 3_666 . 90.25(9) ?
    O1 Cu1 N1 . . 89.75(9) ?
    O1 Cu1 N1 3_666 3_666 89.75(9) ?
    O1 Cu1 N1 . 3_666 90.25(9) ?
    N1 Cu1 N1 . 3_666 180.0 ?
    C2 C1 C6 . . 120.9(3) ?
    C2 C1 N1 . . 131.1(3) ?
    C6 C1 N1 . . 108.0(3) ?
    C3 C2 C1 . . 117.0(3) ?
    C3 C2 H2 . . 121.5 ?
    C1 C2 H2 . . 121.5 ?
    C2 C3 C4 . . 122.0(3) ?
    C2 C3 H3 . . 119.0 ?
    C4 C3 H3 . . 119.0 ?
    C5 C4 C3 . . 121.8(3) ?
    C5 C4 H4 . . 119.1 ?
    C3 C4 H4 . . 119.1 ?
    C4 C5 C6 . . 116.9(3) ?
    C4 C5 H5 . . 121.5 ?
    C6 C5 H5 . . 121.5 ?
    N2 C6 C5 . . 132.7(3) ?
    N2 C6 C1 . . 105.9(3) ?
    C5 C6 C1 . . 121.4(3) ?
    N1 C7 N2 . . 110.9(3) ?
    N1 C7 C8 . . 126.7(3) ?
    N2 C7 C8 . . 122.3(3) ?
    C13 C8 C9 . . 119.2(3) ?
    C13 C8 C7 . . 124.1(3) ?
    C9 C8 C7 . . 116.6(3) ?
    C10 C9 C8 . . 120.6(3) ?
    C10 C9 H9 . . 119.7 ?
    C8 C9 H9 . . 119.7 ?
    C11 C10 C9 . . 120.2(3) ?
    C11 C10 H10 . . 119.9 ?
    C9 C10 H10 . . 119.9 ?
    C12 C11 C10 . . 119.8(3) ?
    C12 C11 H11 . . 120.1 ?
    C10 C11 H11 . . 120.1 ?
    C11 C12 C13 . . 121.3(3) ?
    C11 C12 H12 . . 119.4 ?
    C13 C12 H12 . . 119.4 ?
    C8 C13 C12 . . 118.9(3) ?
    C8 C13 C14 . . 124.4(3) ?
    C12 C13 C14 . . 116.4(3) ?
    O2 C14 O1 . . 122.5(3) ?
    O2 C14 C13 . . 116.4(3) ?
    O1 C14 C13 . . 121.1(3) ?
    C7 N1 C1 . . 106.4(2) ?
    C7 N1 Cu1 . . 126.1(2) ?
    C1 N1 Cu1 . . 127.5(2) ?
    C7 N2 C6 . . 108.8(3) ?
    C7 N2 H2A . . 125.6 ?
    C6 N2 H2A . . 125.6 ?
    C14 O1 Cu1 . . 132.8(2) ?
    H1W O1W H2W . . 106.7 ?
loop_
    _geom_hbond_atom_site_label_D
    _geom_hbond_atom_site_label_H
    _geom_hbond_atom_site_label_A
    _geom_hbond_site_symmetry_A
    _geom_hbond_distance_DH
    _geom_hbond_distance_HA
    _geom_hbond_distance_DA
    _geom_hbond_angle_DHA
    N2 H2A O1W . 0.86 1.86 2.716(3) 172.6
    O1W H1W O2 4_576 0.84 1.89 2.720(3) 167.4
    O1W H2W O2 2_756 0.84 1.94 2.763(3) 165.4
data_global
_journal_date_recd_electronic     2010-09-15
_journal_date_accepted     2010-09-20
_journal_name_full     'Acta Crystallographica, Section E'
_journal_year     2010
_journal_volume     66
_journal_issue     10
_journal_page_first     m1306
_journal_page_last     m1307
_journal_paper_category     QM
_journal_coeditor_code     BG2369
_publ_contact_author_name     'Chuntao Dai'
_publ_contact_author_address
;
Zhongshan Polytechnic, Zhongshan, Guangdong 528404, People's Republic of China
;
_publ_contact_author_email     wangjun7203@126.com
_publ_contact_author_fax     ?
_publ_contact_author_phone     ?
_publ_section_title
;
Bis[2-(1<i>H</i>-benzimidazol-2-yl)benzoato]copper(II) dihydrate
;
loop_
    _publ_author_name
    _publ_author_address
    'Wang, Jun'
;
Zhongshan Polytechnic,
Zhongshan,
Guangdong 528404,
People's Republic of China
;
    'Dai, Chuntao'
;
Zhongshan Polytechnic,
Zhongshan,
Guangdong 528404,
People's Republic of China
;
    'Zhao, Dongmei'
;
Zhongshan Polytechnic,
Zhongshan,
Guangdong 528404,
People's Republic of China
;
