# Supplementary material for: Bis[2-(1H-benzimidazol-2-yl)benzoato]copper(II) dihydrate
Source: Acta Crystallogr Sect E Struct Rep Online. 2010 Sep 30;66(Pt 10):m1306–7. doi: 10.1107/S1600536810037633 (PMC2983125; doi:10.1107/S1600536810037633)
Supplement: Supplementary file 2 [file e-66-m1306-Isup2.hkl]

# 
# h,k,l, Fc-squared, Fo-squared, sigma(Fo-squared) and status flag 
# 
data_I
_shelx_title ' 11 in P21/c' 
_shelx_refln_list_code          4 
_shelx_F_calc_maximum      118.22 
_exptl_crystal_F_000       590.00 
_reflns_d_resolution_high  0.7697 
 
loop_ 
 _symmetry_equiv_pos_as_xyz 
 'x, y, z' 
 '-x, y+1/2, -z+1/2' 
 '-x, -y, -z' 
 'x, -y-1/2, z-1/2' 
 
_cell_length_a    11.6235 
_cell_length_b     7.6920 
_cell_length_c    16.1410 
_cell_angle_alpha  90.000 
_cell_angle_beta  115.735 
_cell_angle_gamma  90.000 
 
_shelx_F_squared_multiplier     1.000 
 
loop_ 
 _refln_index_h 
 _refln_index_k 
 _refln_index_l 
 _refln_F_squared_calc 
 _refln_F_squared_meas 
 _refln_F_squared_sigma 
 _refln_observed_status 
   1   0   0    13004.54    12461.36    224.13 o 
   2   0   0     1275.17     1253.70     27.88 o 
   3   0   0     9505.84     9820.25    182.14 o 
   4   0   0      660.40      821.88     22.30 o 
   5   0   0     3102.44     3107.86     69.60 o 
   6   0   0      297.42      294.24     21.50 o 
   7   0   0      702.05      663.69     35.49 o 
   8   0   0      932.50      964.36     45.44 o 
   9   0   0       54.33       91.14     34.90 o 
  10   0   0      936.53      987.34     90.54 o 
  11   0   0     1193.78     1077.42     98.82 o 
  12   0   0      163.90      244.54     56.52 o 
  13   0   0      219.12      182.08     54.71 o 
   1   1   0       34.34       38.62      2.68 o 
   2   1   0    10218.15    10113.81    130.99 o 
   3   1   0       15.43        6.34      4.22 o 
   4   1   0       11.57        5.22      4.43 o 
   5   1   0      166.41      190.82      8.89 o 
   6   1   0      577.28      640.39     25.29 o 
   7   1   0      386.53      404.28     16.08 o 
   8   1   0        3.42      -15.14     10.09 o 
   9   1   0        0.07        5.75     13.81 o 
  10   1   0        0.59      -10.89     13.80 o 
  11   1   0        2.70      -13.68     19.31 o 
  12   1   0       16.54       47.84     25.90 o 
  13   1   0       19.83       18.41     39.03 o 
   0   2   0     5020.11     4998.85     78.76 o 
   1   2   0     5644.20     5488.34     66.90 o 
   2   2   0      214.96      295.27     11.20 o 
   3   2   0     1348.63     1243.71     20.85 o 
   4   2   0     1872.90     1755.06     32.38 o 
   5   2   0      562.04      700.29     15.21 o 
   6   2   0     1192.82     1087.10     24.72 o 
   7   2   0     1679.01     1615.85     42.67 o 
   8   2   0      943.14      920.91     42.10 o 
   9   2   0      291.19      322.99     32.95 o 
  10   2   0       76.94       89.27     18.98 o 
  11   2   0      489.38      500.48     37.65 o 
  12   2   0      252.89      240.09     32.70 o 
  13   2   0       93.08      106.52     29.00 o 
   1   3   0      621.44      699.24     13.43 o 
   2   3   0       50.70       48.56      5.31 o 
   3   3   0     1227.94     1313.81     20.84 o 
   4   3   0      812.05      799.31     16.42 o 
   5   3   0       98.51      117.34      9.16 o 
   6   3   0       67.52       90.45     10.14 o 
   7   3   0      187.14      202.56     17.77 o 
   8   3   0        0.03       -6.57      9.81 o 
   9   3   0       79.89       60.22     14.10 o 
  10   3   0       47.21       33.15     19.74 o 
  11   3   0        0.44       -0.18     14.46 o 
  12   3   0        3.02      -16.12     15.79 o 
   0   4   0     1030.73      891.01     21.83 o 
   1   4   0       13.65        3.85      3.19 o 
   2   4   0       13.19        3.22      3.93 o 
   3   4   0      619.51      629.33     14.05 o 
   4   4   0     1146.83     1098.23     22.07 o 
   5   4   0     1825.50     1738.51     33.88 o 
   6   4   0      669.41      591.51     29.83 o 
   7   4   0      837.69      818.58     33.43 o 
   8   4   0      681.60      667.10     39.68 o 
   9   4   0       91.56       79.29     15.73 o 
  10   4   0       19.83       50.65     15.37 o 
  11   4   0      164.50      159.98     28.94 o 
  12   4   0      130.69      110.23     27.86 o 
   1   5   0     1337.68     1356.63     25.21 o 
   2   5   0       93.73       97.22      7.08 o 
   3   5   0      256.38      260.16     12.09 o 
   4   5   0      225.60      238.13     13.57 o 
   5   5   0       28.00       35.05     17.24 o 
   6   5   0      135.58       86.88     18.00 o 
   7   5   0       19.29       31.03     13.31 o 
   8   5   0       83.56       47.49     19.43 o 
   9   5   0        0.76      -15.73     18.47 o 
  10   5   0      145.16      129.11     26.14 o 
  11   5   0        0.98       15.06     19.44 o 
   0   6   0     1128.41     1091.11     44.22 o 
   1   6   0      868.69      906.60     23.98 o 
   2   6   0      513.00      551.40     19.36 o 
   3   6   0      442.16      444.50     20.18 o 
   4   6   0     1082.39     1038.12     29.40 o 
   5   6   0     1924.04     1840.20     55.65 o 
   6   6   0      779.29      868.31     40.29 o 
   7   6   0      377.41      412.06     46.61 o 
   8   6   0      191.44      129.30     35.81 o 
   9   6   0        3.41       11.23     18.94 o 
  10   6   0        1.50       27.14     21.07 o 
   1   7   0        1.94       -3.86      9.86 o 
   2   7   0       31.77       34.83     10.55 o 
   3   7   0       55.74       48.69     12.12 o 
   4   7   0        8.77      -10.87     13.79 o 
   5   7   0       32.70       16.35     20.50 o 
   6   7   0       89.71       78.92     19.57 o 
   7   7   0       83.52       80.94     21.82 o 
   8   7   0        7.08       10.70     18.94 o 
   9   7   0        0.67       10.22     19.93 o 
   0   8   0       19.66       12.13     19.02 o 
   1   8   0       42.20       43.88     15.56 o 
   2   8   0       37.71       28.13     15.07 o 
   3   8   0       49.99       96.27     26.56 o 
   4   8   0      172.58      177.52     28.40 o 
   5   8   0      206.30      161.39     27.87 o 
   6   8   0      187.20      158.01     34.53 o 
   7   8   0      121.49      146.03     53.17 o 
   8   8   0      107.29       93.70     33.39 o 
   1   9   0        1.00       15.63     25.03 o 
   2   9   0        1.02        9.35     19.65 o 
   3   9   0        4.87      -15.82     18.00 o 
   4   9   0        4.54       -4.09     21.32 o 
   5   9   0        4.81        2.58     21.97 o 
 -13   1   1      154.30      127.89     33.53 o 
 -12   1   1      160.87      139.88     33.02 o 
 -11   1   1      450.86      498.00     49.18 o 
 -10   1   1        4.22       -0.45     14.71 o 
  -9   1   1        2.96        1.15     13.82 o 
  -8   1   1     1726.76     1751.49     50.08 o 
  -7   1   1     1407.08     1433.99     29.24 o 
  -6   1   1     1463.00     1459.25     27.21 o 
  -5   1   1     4658.45     4661.91     59.82 o 
  -4   1   1     3284.12     3184.69     44.22 o 
  -3   1   1       90.33       62.77      5.35 o 
  -2   1   1     1038.31     1166.23     17.31 o 
  -1   1   1     2366.45     2369.31     29.11 o 
   0   1   1    10818.27    10722.93    147.20 o 
   1   1   1     3007.53     2788.83     39.01 o 
   2   1   1      673.06      598.13     13.02 o 
   3   1   1     9779.43     9816.41    139.45 o 
   4   1   1      124.16       99.31      7.28 o 
   5   1   1     2828.91     2668.55     41.73 o 
   6   1   1     3595.17     3762.19     63.30 o 
   7   1   1      686.73      684.29     26.06 o 
   8   1   1      215.80      216.14     20.13 o 
   9   1   1       18.10       -8.18     13.65 o 
  10   1   1      119.32      165.48     32.34 o 
  11   1   1      416.63      458.93     83.57 o 
  12   1   1      139.97      202.60     42.32 o 
  13   1   1      176.26      191.38     33.87 o 
 -13   2   1       13.16       -4.28     22.36 o 
 -12   2   1      186.95      150.11     46.02 o 
 -11   2   1        8.46       -4.93     14.78 o 
 -10   2   1        9.00       -1.91     13.15 o 
  -9   2   1       34.18       10.94     11.51 o 
  -8   2   1       38.66       31.51     11.46 o 
  -7   2   1        1.24        1.08      8.53 o 
  -6   2   1      263.16      280.17     10.98 o 
  -5   2   1        0.64        4.68      4.01 o 
  -4   2   1      144.52      141.12      6.58 o 
  -3   2   1     3136.81     3337.48     39.53 o 
  -2   2   1     1201.08     1208.70     19.90 o 
  -1   2   1     1565.16     1681.68     23.74 o 
   0   2   1      539.54      528.15      9.78 o 
   1   2   1     1250.99     1244.85     21.86 o 
   2   2   1      890.23      964.24     16.87 o 
   3   2   1        0.61       -2.48      4.20 o 
   4   2   1       14.95       29.65      5.35 o 
   5   2   1        8.47        9.64      5.28 o 
   6   2   1       92.31      134.77     11.02 o 
   7   2   1       93.57      120.91     14.37 o 
   8   2   1      155.64      192.34     18.17 o 
   9   2   1      111.50       92.96     15.26 o 
  10   2   1      365.80      347.55     29.36 o 
  11   2   1       57.73       -0.77     19.16 o 
  12   2   1        0.71      -23.25     17.05 o 
  13   2   1        0.42      -12.36     21.70 o 
 -13   3   1       77.81       84.75     22.32 o 
 -12   3   1      279.56      282.73     30.38 o 
 -11   3   1      505.66      508.40     35.71 o 
 -10   3   1      222.89      263.30     30.87 o 
  -9   3   1      421.38      426.53     25.43 o 
  -8   3   1     1256.51     1269.95     38.77 o 
  -7   3   1      787.21      776.25     29.15 o 
  -6   3   1     1761.66     1783.55     34.04 o 
  -5   3   1     2785.00     2836.76     40.67 o 
  -4   3   1     1294.29     1336.84     21.26 o 
  -3   3   1      301.55      265.26     11.72 o 
  -2   3   1       56.69       52.76      4.27 o 
  -1   3   1     7038.96     6865.54     73.99 o 
   0   3   1     5217.54     5221.40     66.13 o 
   1   3   1     1114.95     1028.53     17.88 o 
   2   3   1     2758.79     2727.84     38.92 o 
   3   3   1     3030.90     3115.20     38.13 o 
   4   3   1     2398.03     2348.72     36.09 o 
   5   3   1     1261.62     1273.12     27.37 o 
   6   3   1     2385.20     2425.81     49.99 o 
   7   3   1     2045.42     1979.60     52.06 o 
   8   3   1      762.20      777.64     34.46 o 
   9   3   1      202.59      208.73     25.67 o 
  10   3   1       45.84       55.09     17.13 o 
  11   3   1      213.31      266.37     39.38 o 
  12   3   1       59.24       81.91     26.03 o 
 -12   4   1       22.23       16.24     20.42 o 
 -11   4   1        1.34        5.76     17.21 o 
 -10   4   1       97.77       70.57     17.97 o 
  -9   4   1        7.76       31.33     12.70 o 
  -8   4   1      103.78      113.28     15.45 o 
  -7   4   1      453.15      487.24     24.52 o 
  -6   4   1        0.02       -1.86      7.89 o 
  -5   4   1       99.01      133.96     10.25 o 
  -4   4   1        5.49        5.47      5.14 o 
  -3   4   1        0.88       -4.84      3.79 o 
  -2   4   1       95.05       83.23      5.94 o 
  -1   4   1      674.39      718.95     12.16 o 
   0   4   1       78.61       87.09      5.80 o 
   1   4   1      818.87      868.44     15.97 o 
   2   4   1      247.64      257.89      9.19 o 
   3   4   1      236.24      255.72     10.43 o 
   4   4   1       24.01       19.03      6.61 o 
   5   4   1      782.13      720.30     22.61 o 
   6   4   1       14.57       -2.60      9.33 o 
   7   4   1        0.31       -7.22      9.58 o 
   8   4   1       48.08       48.19     13.62 o 
   9   4   1        1.01       -3.49     11.40 o 
  10   4   1       80.18       80.01     19.07 o 
  11   4   1        4.71      -12.27     16.15 o 
  12   4   1        0.33       32.80     23.91 o 
 -12   5   1      185.02      107.07     28.35 o 
 -11   5   1       68.57       67.73     34.38 o 
 -10   5   1       14.63       18.41     19.28 o 
  -9   5   1      336.18      392.26     59.80 o 
  -8   5   1      185.35      212.40     38.18 o 
  -7   5   1       32.74       25.57     12.42 o 
  -6   5   1      177.33      178.43     17.37 o 
  -5   5   1      395.10      439.93     21.55 o 
  -4   5   1      445.22      459.18     18.18 o 
  -3   5   1      356.94      402.27     13.30 o 
  -2   5   1      987.75     1004.15     18.71 o 
  -1   5   1     2087.91     2042.51     29.51 o 
   0   5   1     2784.54     2785.45     34.98 o 
   1   5   1     1949.90     1993.75     28.38 o 
   2   5   1      572.81      549.35     15.65 o 
   3   5   1        6.37        7.41      5.99 o 
   4   5   1       19.71        9.40      7.67 o 
   5   5   1      108.94      131.30     14.96 o 
   6   5   1       95.42       95.54     14.27 o 
   7   5   1      660.12      641.72     30.94 o 
   8   5   1      348.03      297.88     36.59 o 
   9   5   1        3.05       15.16     17.86 o 
  10   5   1      260.29      286.52     35.48 o 
  11   5   1      317.82      316.69     69.89 o 
 -11   6   1       16.82       14.05     22.33 o 
 -10   6   1       33.36       34.21     21.69 o 
  -9   6   1       49.30       11.67     18.57 o 
  -8   6   1       12.08       -0.92     14.61 o 
  -7   6   1        0.03       -4.15     14.87 o 
  -6   6   1       39.74       28.92     11.28 o 
  -5   6   1       72.67       75.18     12.71 o 
  -4   6   1       43.03       34.28      9.05 o 
  -3   6   1        3.58       -0.57      6.94 o 
  -2   6   1       51.96       36.72      8.48 o 
  -1   6   1       27.24       25.18      7.33 o 
   0   6   1      145.03      155.80     12.11 o 
   1   6   1       90.34       89.93     12.21 o 
   2   6   1      140.80      134.09     14.23 o 
   3   6   1        8.34        6.22      7.84 o 
   4   6   1        0.09       -1.38      8.73 o 
   5   6   1        2.61        9.31     11.07 o 
   6   6   1       29.24       26.90     13.58 o 
   7   6   1       34.95       31.09     17.28 o 
   8   6   1        0.01       -2.59     22.37 o 
   9   6   1        0.65        2.40     17.84 o 
  10   6   1        5.00       12.33     22.43 o 
 -10   7   1       39.66       42.56     24.40 o 
  -9   7   1       18.11      -17.12     18.03 o 
  -8   7   1       81.59      104.45     24.59 o 
  -7   7   1      113.24       90.80     22.25 o 
  -6   7   1      230.30      211.36     21.19 o 
  -5   7   1      348.20      375.06     26.83 o 
  -4   7   1        2.20        2.44      9.66 o 
  -3   7   1       57.78       75.37     14.19 o 
  -2   7   1      741.68      765.29     32.63 o 
  -1   7   1     1084.86     1094.25     33.70 o 
   0   7   1      926.77     1003.03     44.81 o 
   1   7   1      279.43      287.60     20.15 o 
   2   7   1        9.53       32.90     11.26 o 
   3   7   1       25.06       39.63     11.77 o 
   4   7   1       74.58       70.45     20.52 o 
   5   7   1        7.52        7.37     18.55 o 
   6   7   1       42.21       94.12     59.56 o 
   7   7   1       56.15       79.40     25.69 o 
   8   7   1      103.97      101.20     31.19 o 
   9   7   1       90.51       70.90     25.26 o 
  -8   8   1        3.85      -23.43     24.27 o 
  -7   8   1       18.00      -13.98     33.22 o 
  -6   8   1        5.24      -27.47     18.31 o 
  -5   8   1        4.97       13.70     18.34 o 
  -4   8   1        0.81       -9.18     16.82 o 
  -3   8   1       31.33       38.22     19.62 o 
  -2   8   1       10.98        5.64     13.00 o 
  -1   8   1       16.78       24.18     16.88 o 
   0   8   1       57.02       19.65     12.94 o 
   1   8   1       55.76       62.59     17.07 o 
   2   8   1        5.31        9.63     12.77 o 
   3   8   1        0.52       -8.24     18.71 o 
   4   8   1        7.27       14.11     18.99 o 
   5   8   1        4.96        4.95     18.79 o 
   6   8   1        2.92       -3.26     21.60 o 
   7   8   1       10.72       10.51     24.63 o 
  -6   9   1      129.94      109.54     36.36 o 
  -5   9   1      128.98      120.62     30.14 o 
  -4   9   1      138.34      128.00     27.49 o 
  -3   9   1       54.77       32.39     21.44 o 
  -2   9   1       46.55       83.74     61.41 o 
  -1   9   1      101.77      105.87     68.11 o 
   0   9   1      151.67      172.76     35.79 o 
   1   9   1      168.68      156.04     35.15 o 
   2   9   1      205.04      177.52     29.00 o 
   3   9   1      158.44      215.69     43.70 o 
   4   9   1       84.41       58.38     25.75 o 
   5   9   1      119.25       93.81     28.68 o 
 -14   0   2      209.41      262.68     66.38 o 
 -13   0   2      189.35      201.10     56.28 o 
 -12   0   2      354.88      319.96     59.20 o 
 -11   0   2      242.18      362.79     59.84 o 
 -10   0   2       33.36       26.89     18.62 o 
  -9   0   2      215.11      199.12     28.54 o 
  -8   0   2     1951.65     2063.82    201.95 o 
  -7   0   2     1985.90     1958.56     49.62 o 
  -6   0   2     3227.34     3235.45     57.30 o 
  -5   0   2     2531.91     2638.26     46.75 o 
  -4   0   2     1332.77     1259.13     26.41 o 
  -3   0   2       77.94       69.36      5.94 o 
  -2   0   2    13359.10    12865.50    231.65 o 
  -1   0   2    12789.68    12260.52    256.16 o 
   0   0   2      268.42      296.11      9.51 o 
   1   0   2     1880.35     1140.51     52.50 o 
   2   0   2      808.92      659.68     20.37 o 
   3   0   2     4715.85     4610.66     92.85 o 
   4   0   2      110.99      203.18     15.53 o 
   5   0   2      295.14      262.17     15.32 o 
   6   0   2     2251.19     2275.04     57.17 o 
   7   0   2      256.91      278.74     22.53 o 
   8   0   2     1303.79     1182.92     58.65 o 
   9   0   2      392.79      398.66     58.59 o 
  10   0   2      258.53      208.40     48.56 o 
  11   0   2      469.80      536.79     77.99 o 
  12   0   2       72.30       55.61     40.76 o 
 -14   1   2        0.22       15.58     27.59 o 
 -13   1   2        0.65       19.53     22.52 o 
 -12   1   2      253.09      204.31     36.62 o 
 -11   1   2        9.79       25.74     20.53 o 
 -10   1   2        6.26       -7.55     13.47 o 
  -9   1   2        7.50       -6.19     13.59 o 
  -8   1   2      563.46      570.40     23.25 o 
  -7   1   2      104.98      129.81     12.84 o 
  -6   1   2        4.01       -0.52      3.72 o 
  -5   1   2       44.38       56.01      6.44 o 
  -4   1   2        2.33        4.94      5.22 o 
  -3   1   2     5731.82     5960.12     92.81 o 
  -2   1   2     5528.11     5662.81     74.63 o 
  -1   1   2     1662.92     1780.43     23.99 o 
   0   1   2       44.40       34.10      2.93 o 
   1   1   2     1415.55     1499.12     25.69 o 
   2   1   2     1710.36     1720.86     28.19 o 
   3   1   2      296.36      290.29     11.68 o 
   4   1   2      262.40      296.50     16.14 o 
   5   1   2       21.51       39.16      7.02 o 
   6   1   2        0.69        3.25      8.12 o 
   7   1   2      197.25      230.03     18.61 o 
   8   1   2        4.52       11.83     12.12 o 
   9   1   2       19.66        8.64     19.83 o 
  10   1   2        2.04       10.14     21.15 o 
  11   1   2       11.39       -6.79     21.39 o 
  12   1   2        0.21      -27.03     18.02 o 
 -13   2   2       92.54       70.42     24.24 o 
 -12   2   2      164.19      168.29     24.74 o 
 -11   2   2      477.62      471.02     57.28 o 
 -10   2   2      220.50      245.15     24.76 o 
  -9   2   2      305.98      305.85     24.73 o 
  -8   2   2     1113.74     1139.79     36.29 o 
  -7   2   2      214.61      225.96     12.82 o 
  -6   2   2     2610.22     2558.82     35.42 o 
  -5   2   2     7120.30     7237.40     84.15 o 
  -4   2   2        5.05       11.13      3.84 o 
  -3   2   2      283.85      243.20      7.13 o 
  -2   2   2        8.07        3.30      3.33 o 
  -1   2   2     2366.77     2254.67     28.94 o 
   0   2   2    13976.97    14167.14    196.14 o 
   1   2   2      510.53      432.02     12.39 o 
   2   2   2     4101.02     4173.99     60.57 o 
   3   2   2      447.12      421.83     11.96 o 
   4   2   2       14.17        7.25      4.81 o 
   5   2   2     3513.05     3551.85     53.57 o 
   6   2   2     1856.03     1860.90     41.47 o 
   7   2   2     1178.87     1182.54     38.16 o 
   8   2   2      336.48      381.00     29.45 o 
   9   2   2       51.61       74.28     14.83 o 
  10   2   2      296.71      309.83     28.38 o 
  11   2   2      325.23      368.20     39.25 o 
  12   2   2       52.17       14.03     36.05 o 
 -13   3   2        6.75       21.97     20.95 o 
 -12   3   2       68.54       85.43     21.33 o 
 -11   3   2        6.85       -5.14     14.16 o 
 -10   3   2       25.75        4.58     13.09 o 
  -9   3   2       65.69       59.81     13.55 o 
  -8   3   2        0.01        0.81      9.40 o 
  -7   3   2      460.40      452.85     22.91 o 
  -6   3   2       17.65        0.09      6.57 o 
  -5   3   2       21.02       16.72      5.68 o 
  -4   3   2       50.65       51.05      4.69 o 
  -3   3   2      185.03      206.24      6.83 o 
  -2   3   2      163.23      167.93      6.90 o 
  -1   3   2      204.79      209.90      7.94 o 
   0   3   2      397.49      367.95     10.76 o 
   1   3   2        3.85        8.57      3.52 o 
   2   3   2      779.14      843.81     15.57 o 
   3   3   2      946.30     1043.32     19.44 o 
   4   3   2        0.00        5.82      5.59 o 
   5   3   2       49.87       46.85      9.60 o 
   6   3   2       22.14       43.31     10.97 o 
   7   3   2       80.60       51.96     12.45 o 
   8   3   2        1.16        3.87     10.97 o 
   9   3   2        5.39       20.11     13.18 o 
  10   3   2       30.87        5.91     15.37 o 
  11   3   2       14.97       13.35     17.90 o 
  12   3   2        0.02      -27.14     33.06 o 
 -13   4   2      123.56      125.68     41.39 o 
 -12   4   2      193.03      242.43     33.12 o 
 -11   4   2      264.20      334.90     35.68 o 
 -10   4   2       88.05       62.83     16.45 o 
  -9   4   2      432.75      415.93     29.70 o 
  -8   4   2      184.36      201.26     20.39 o 
  -7   4   2      173.85      225.42     18.46 o 
  -6   4   2     2555.42     2482.90     55.90 o 
  -5   4   2      572.68      585.00     17.03 o 
  -4   4   2      382.02      360.99     10.69 o 
  -3   4   2      561.80      523.42     11.74 o 
  -2   4   2      234.95      240.34      8.00 o 
  -1   4   2     2635.75     2560.65     33.15 o 
   0   4   2     1113.37     1021.24     17.30 o 
   1   4   2     1960.60     1971.91     28.93 o 
   2   4   2     2181.10     2248.28     35.04 o 
   3   4   2      267.38      246.10     17.79 o 
   4   4   2      659.80      629.14     20.72 o 
   5   4   2      690.31      642.74     23.93 o 
   6   4   2      868.85      857.92     31.96 o 
   7   4   2     1369.91     1324.73     42.79 o 
   8   4   2      176.53      202.65     20.32 o 
   9   4   2        1.91       11.09     12.82 o 
  10   4   2      161.58      170.63     32.87 o 
  11   4   2       93.01       68.75     21.34 o 
 -12   5   2        1.56       -7.39     20.15 o 
 -11   5   2       39.12       55.87     22.38 o 
 -10   5   2        4.97       10.66     17.15 o 
  -9   5   2       60.37       39.67     15.13 o 
  -8   5   2       12.92       -2.47     15.19 o 
  -7   5   2       37.76       50.32     17.60 o 
  -6   5   2        1.77       -2.29      7.68 o 
  -5   5   2        0.77       -3.73      8.10 o 
  -4   5   2        2.60        4.68      6.64 o 
  -3   5   2        0.00        2.21      5.26 o 
  -2   5   2        0.81       -2.32      4.63 o 
  -1   5   2      100.53      121.20      7.88 o 
   0   5   2      199.21      246.27     10.58 o 
   1   5   2      127.61      136.69      7.81 o 
   2   5   2       13.26       21.91      6.91 o 
   3   5   2        1.30       -2.41      6.52 o 
   4   5   2        8.83        9.70      8.67 o 
   5   5   2        2.51      -12.74      8.49 o 
   6   5   2       18.16       31.60     11.93 o 
   7   5   2       49.81       47.82     16.46 o 
   8   5   2       10.03       -0.93     13.66 o 
   9   5   2        3.19       18.46     15.78 o 
  10   5   2       19.30       48.82     23.37 o 
  11   5   2        8.71       36.44     23.36 o 
 -11   6   2        4.66        3.57     20.30 o 
 -10   6   2      104.27       80.22     24.17 o 
  -9   6   2       77.09       52.23     19.75 o 
  -8   6   2       45.82       53.60     19.29 o 
  -7   6   2      307.28      320.08     24.58 o 
  -6   6   2      343.75      354.44     22.20 o 
  -5   6   2      619.08      599.38     25.94 o 
  -4   6   2      152.89      167.59     15.18 o 
  -3   6   2      452.00      447.96     19.54 o 
  -2   6   2     1809.12     1851.92     34.78 o 
  -1   6   2      547.36      549.90     27.27 o 
   0   6   2      884.24      902.11     26.80 o 
   1   6   2      529.24      577.14     23.61 o 
   2   6   2      115.13      127.42     13.84 o 
   3   6   2      482.64      431.10     25.20 o 
   4   6   2      191.92      191.29     31.17 o 
   5   6   2      171.33      179.67     26.20 o 
   6   6   2      380.60      438.20     36.52 o 
   7   6   2      111.16      140.79     24.09 o 
   8   6   2       80.07       91.85     24.60 o 
   9   6   2       48.01       33.01     46.02 o 
  10   6   2       95.16      100.03     26.79 o 
 -10   7   2        4.39       -0.72     21.31 o 
  -9   7   2        0.07       14.53     19.00 o 
  -8   7   2        6.82       25.25     17.98 o 
  -7   7   2        0.23       -7.63     13.00 o 
  -6   7   2        9.51       -1.56     14.44 o 
  -5   7   2        6.47        4.20     11.34 o 
  -4   7   2       27.75       30.81     10.58 o 
  -3   7   2        0.93       -0.17      8.15 o 
  -2   7   2        2.18        8.49      9.02 o 
  -1   7   2       50.62       46.11     10.85 o 
   0   7   2       74.74       81.07     13.25 o 
   1   7   2        0.43      -10.10      8.81 o 
   2   7   2        9.26        2.59      9.53 o 
   3   7   2       88.35       60.40     14.64 o 
   4   7   2        7.58       -4.48     16.41 o 
   5   7   2        3.85        4.09     18.62 o 
   6   7   2        7.71      -24.92     18.92 o 
   7   7   2        8.41       11.56     58.54 o 
   8   7   2       28.48       43.27     27.55 o 
  -8   8   2       21.98       23.37     21.15 o 
  -7   8   2       42.56       27.79     54.79 o 
  -6   8   2      195.14      258.50     40.51 o 
  -5   8   2      115.24      158.04     27.22 o 
  -4   8   2       41.38       64.09     21.20 o 
  -3   8   2       48.52       56.95     19.51 o 
  -2   8   2       72.45       68.44     17.30 o 
  -1   8   2      279.66      342.04     42.93 o 
   0   8   2      180.61      227.94     34.01 o 
   1   8   2      136.39      164.05     25.95 o 
   2   8   2      268.52      317.75     26.21 o 
   3   8   2       90.45       63.64     22.83 o 
   4   8   2       96.85       93.68     24.60 o 
   5   8   2      238.09      197.31     36.87 o 
   6   8   2      210.99      212.38     40.57 o 
   7   8   2      136.12      132.43     35.69 o 
  -6   9   2        2.13      -15.81     22.15 o 
  -5   9   2        2.25      -13.46     18.85 o 
  -4   9   2        0.73      -28.64     19.09 o 
  -3   9   2        6.95      -12.42     18.54 o 
  -2   9   2       11.99       -9.41     21.66 o 
  -1   9   2        1.01       30.30     24.56 o 
   0   9   2        4.91       -6.15     21.88 o 
   1   9   2        1.55       18.53     19.48 o 
   2   9   2        0.84      -15.92     18.41 o 
   3   9   2        3.16        3.29     20.47 o 
   4   9   2        1.59       17.99     34.36 o 
   5   9   2        1.61        3.51     26.73 o 
 -14   1   3      122.63      114.06     42.25 o 
 -13   1   3       81.34      117.69     32.12 o 
 -12   1   3      280.63      338.23     35.40 o 
 -11   1   3      464.92      498.52     37.72 o 
 -10   1   3       83.08      114.90     21.33 o 
  -9   1   3       89.52       93.39     15.85 o 
  -8   1   3      288.42      342.64     18.51 o 
  -7   1   3      351.80      333.65     12.61 o 
  -6   1   3     2306.32     2214.16     31.49 o 
  -5   1   3     3102.58     3111.48     48.34 o 
  -4   1   3     2397.53     2240.71     33.27 o 
  -3   1   3    11533.60    11589.90    161.10 o 
  -2   1   3    11013.63    10990.76    141.37 o 
  -1   1   3     9574.45     9560.16    110.80 o 
   0   1   3     9998.57     9913.04    115.41 o 
   1   1   3      929.69      915.18     20.03 o 
   2   1   3      243.29      219.85      9.31 o 
   3   1   3      430.48      356.04     11.41 o 
   4   1   3        5.29        1.60      5.57 o 
   5   1   3     1369.68     1269.77     27.86 o 
   6   1   3     1931.60     1949.82     41.02 o 
   7   1   3      908.77      883.30     34.32 o 
   8   1   3     1082.31     1058.17     41.00 o 
   9   1   3      431.66      478.22     69.46 o 
  10   1   3      273.11      221.16     53.18 o 
  11   1   3      222.77      272.65     53.57 o 
  12   1   3       61.24      117.40     30.22 o 
 -14   2   3        6.41      -31.04     20.70 o 
 -13   2   3       32.55       56.31     25.22 o 
 -12   2   3       15.89       24.35     17.23 o 
 -11   2   3      170.22      192.14     26.56 o 
 -10   2   3      239.79      244.81     27.16 o 
  -9   2   3       66.07       39.93     21.66 o 
  -8   2   3      143.85      133.67     13.71 o 
  -7   2   3       71.93       65.52      8.37 o 
  -6   2   3      169.73      187.42      9.62 o 
  -5   2   3     1459.97     1468.19     26.53 o 
  -4   2   3      104.61      115.58      5.26 o 
  -3   2   3      937.04      925.86     15.20 o 
  -2   2   3      976.99     1021.24     17.44 o 
  -1   2   3     2358.04     2419.42     32.49 o 
   0   2   3      686.81      704.51     14.16 o 
   1   2   3      269.77      277.21      9.29 o 
   2   2   3       32.89       38.96      4.91 o 
   3   2   3      471.65      480.43     13.27 o 
   4   2   3      344.56      356.79     13.54 o 
   5   2   3        1.74       -3.13      6.84 o 
   6   2   3      119.00      112.56     17.33 o 
   7   2   3       20.34       12.53     10.83 o 
   8   2   3      125.51      116.73     16.39 o 
   9   2   3        0.00       12.25     12.86 o 
  10   2   3       42.00        6.66     19.06 o 
  11   2   3        8.26        4.17     19.00 o 
  12   2   3        0.36       -5.55     21.06 o 
 -13   3   3      251.91      298.57     36.99 o 
 -12   3   3      341.58      348.07     37.30 o 
 -11   3   3      735.27      724.18     62.54 o 
 -10   3   3      219.70      245.88     24.25 o 
  -9   3   3      329.34      341.01     22.31 o 
  -8   3   3      294.64      304.57     19.91 o 
  -7   3   3      526.29      551.99     29.36 o 
  -6   3   3     2479.29     2479.41     40.08 o 
  -5   3   3      134.76      121.41      6.32 o 
  -4   3   3       35.62       16.31      4.52 o 
  -3   3   3      487.12      445.65      9.87 o 
  -2   3   3      328.72      378.79      9.59 o 
  -1   3   3      775.06      696.21     13.73 o 
   0   3   3     4819.82     4751.16     57.85 o 
   1   3   3     1959.90     2003.13     29.35 o 
   2   3   3     1872.76     1799.72     27.52 o 
   3   3   3       66.63       39.43      5.83 o 
   4   3   3      173.41      167.01     10.96 o 
   5   3   3     1571.25     1483.60     33.78 o 
   6   3   3     1004.96     1037.32     30.50 o 
   7   3   3      925.59      885.97     34.51 o 
   8   3   3       29.82       26.91     26.39 o 
   9   3   3       10.68        1.66     12.82 o 
  10   3   3      155.43      195.15     28.17 o 
  11   3   3       44.20       47.00     24.38 o 
 -13   4   3       15.26       -7.76     21.49 o 
 -12   4   3        0.76       -6.39     19.33 o 
 -11   4   3       45.60       40.25     19.32 o 
 -10   4   3       72.46       64.90     17.42 o 
  -9   4   3      204.18      219.70     22.62 o 
  -8   4   3      242.24      228.76     19.19 o 
  -7   4   3      580.96      573.11     26.42 o 
  -6   4   3      128.91      141.72     13.35 o 
  -5   4   3      151.31      172.84      9.62 o 
  -4   4   3       28.82       30.36      5.60 o 
  -3   4   3       14.11       11.11      4.42 o 
  -2   4   3        5.24       -1.52      3.50 o 
  -1   4   3      214.28      216.65      8.40 o 
   0   4   3      125.57      147.50      7.76 o 
   1   4   3      269.69      230.16     10.52 o 
   2   4   3      228.15      245.17     10.92 o 
   3   4   3       60.97       66.42      8.22 o 
   4   4   3       48.03       50.22      9.16 o 
   5   4   3       34.15       21.76      9.61 o 
   6   4   3        5.06       10.02     10.41 o 
   7   4   3      127.94      140.07     17.55 o 
   8   4   3       30.26        8.93     12.60 o 
   9   4   3        0.01       -4.68     14.81 o 
  10   4   3        0.24        9.74     17.20 o 
  11   4   3       22.78       25.74     20.08 o 
 -12   5   3       17.75        2.82     21.15 o 
 -11   5   3       89.15       72.11     23.85 o 
 -10   5   3      217.52      219.72     29.55 o 
  -9   5   3       48.84       54.00     15.58 o 
  -8   5   3      234.60      248.50     21.12 o 
  -7   5   3     1183.46     1062.86     36.61 o 
  -6   5   3     2360.10     2299.24     56.84 o 
  -5   5   3      847.65      870.54     28.57 o 
  -4   5   3       59.27       56.40      7.61 o 
  -3   5   3      296.43      290.25     12.47 o 
  -2   5   3      126.37      126.27      7.75 o 
  -1   5   3      640.25      603.12     15.33 o 
   0   5   3     1805.11     1719.36     27.62 o 
   1   5   3      907.14      862.20     21.35 o 
   2   5   3      669.50      713.38     20.87 o 
   3   5   3      741.84      726.69     22.27 o 
   4   5   3      821.92      829.86     28.12 o 
   5   5   3      624.30      664.34     29.85 o 
   6   5   3      541.83      487.75     27.46 o 
   7   5   3      174.67      183.16     22.94 o 
   8   5   3      104.00      120.28     25.38 o 
   9   5   3      162.89      180.66     38.85 o 
  10   5   3      181.67      185.45     27.39 o 
 -11   6   3        0.05      -10.01     19.26 o 
 -10   6   3        1.01       -3.46     18.90 o 
  -9   6   3        6.91      -17.37     18.88 o 
  -8   6   3        8.86        2.69     13.39 o 
  -7   6   3       41.53       30.85     12.11 o 
  -6   6   3        0.24       -7.79      9.66 o 
  -5   6   3        1.06        5.96      8.94 o 
  -4   6   3      107.23      111.56     13.39 o 
  -3   6   3       33.05       31.47      7.69 o 
  -2   6   3      120.69      122.23     13.48 o 
  -1   6   3       70.19       81.91      8.86 o 
   0   6   3        0.38        3.74      7.22 o 
   1   6   3       18.02       14.86      9.49 o 
   2   6   3        0.90        1.00     10.53 o 
   3   6   3       13.07       17.77     10.08 o 
   4   6   3       99.97       89.54     15.17 o 
   5   6   3       10.77       12.56     11.74 o 
   6   6   3      139.30      124.44     39.20 o 
   7   6   3        1.69       -9.30     29.19 o 
   8   6   3        7.06       -8.19     19.35 o 
   9   6   3        0.69       13.12     20.95 o 
 -10   7   3       78.08       73.17     40.17 o 
  -9   7   3      143.00      145.60     28.03 o 
  -8   7   3      157.35      163.06     25.71 o 
  -7   7   3      513.90      494.93     30.17 o 
  -6   7   3      351.73      358.85     25.81 o 
  -5   7   3      217.46      220.68     20.53 o 
  -4   7   3      264.15      251.30     19.32 o 
  -3   7   3      187.76      217.55     17.74 o 
  -2   7   3      270.90      284.48     15.70 o 
  -1   7   3       31.02       31.42      8.81 o 
   0   7   3      212.72      251.82     19.47 o 
   1   7   3      879.54      888.26     37.67 o 
   2   7   3      738.99      779.06     34.84 o 
   3   7   3      343.17      343.29     29.12 o 
   4   7   3      104.69      201.84     66.38 o 
   5   7   3      242.72      269.42     40.37 o 
   6   7   3      186.87      141.52     34.74 o 
   7   7   3      117.86      183.39     52.55 o 
   8   7   3       57.98       99.06     33.59 o 
  -8   8   3       66.05       55.35     30.48 o 
  -7   8   3       25.95       48.90     18.21 o 
  -6   8   3       96.58       62.18     16.56 o 
  -5   8   3      103.88      102.97     24.97 o 
  -4   8   3        6.22      -10.19     15.61 o 
  -3   8   3        0.24      -21.77     14.52 o 
  -2   8   3       16.15       29.80     21.40 o 
  -1   8   3      122.15      105.26     19.09 o 
   0   8   3       10.85        4.88     16.26 o 
   1   8   3      100.31       97.13     23.25 o 
   2   8   3       12.94       -1.95     15.84 o 
   3   8   3        1.11        2.13     18.22 o 
   4   8   3        0.40       28.66     21.05 o 
   5   8   3        2.08       25.73     22.53 o 
   6   8   3        0.81       24.43     25.27 o 
  -6   9   3      109.31      162.70     40.37 o 
  -5   9   3       39.26       42.80     37.09 o 
  -4   9   3        2.87        9.45     27.75 o 
  -3   9   3        1.43       22.49     25.03 o 
  -2   9   3       40.66       65.85     29.36 o 
  -1   9   3      102.80       99.86     55.80 o 
   0   9   3       27.91       36.73     21.65 o 
   1   9   3      171.13      150.38     29.08 o 
   2   9   3      117.06       74.05     25.80 o 
   3   9   3        1.60       -7.46     20.22 o 
   4   9   3       45.08       64.71     25.96 o 
 -14   0   4       72.04       95.86     45.99 o 
 -13   0   4       19.92       37.15     33.84 o 
 -12   0   4      358.00      411.46     65.43 o 
 -11   0   4      449.74      448.78     42.42 o 
 -10   0   4      382.24      402.97     37.13 o 
  -9   0   4     1551.70     1616.91     68.20 o 
  -8   0   4     1628.75     1757.95     64.11 o 
  -7   0   4     2953.71     3090.06     55.97 o 
  -6   0   4     2720.38     2686.69     48.19 o 
  -5   0   4     3606.41     3672.98     56.16 o 
  -4   0   4     2183.75     2020.73     43.50 o 
  -3   0   4     3575.96     3871.26     75.04 o 
  -2   0   4     9008.40     9705.26    205.09 o 
  -1   0   4       10.80        6.97      3.92 o 
   0   0   4     4110.51     3963.17     88.59 o 
   1   0   4     6016.55     5570.78    124.75 o 
   2   0   4     2717.10     2602.33     57.36 o 
   3   0   4       48.63       22.15      9.29 o 
   4   0   4       88.53       73.61     10.34 o 
   5   0   4      525.16      530.75     24.69 o 
   6   0   4      841.92      832.77     36.29 o 
   7   0   4      197.07      154.03     27.65 o 
   8   0   4       86.74       96.97     25.93 o 
   9   0   4      117.46      191.70     49.80 o 
  10   0   4       31.63       68.06     38.10 o 
  11   0   4      329.46      301.96     66.20 o 
  12   0   4      278.27      254.20     64.86 o 
 -14   1   4       29.28       32.19     27.06 o 
 -13   1   4       72.56       50.13     27.88 o 
 -12   1   4        0.34       21.44     17.04 o 
 -11   1   4       58.75       49.44     18.00 o 
 -10   1   4       33.89       43.28     19.26 o 
  -9   1   4       41.38       31.21     12.68 o 
  -8   1   4       45.17       40.75      9.17 o 
  -7   1   4       69.79       61.10      7.46 o 
  -6   1   4       41.25       51.65      7.70 o 
  -5   1   4        0.86        0.63      4.53 o 
  -4   1   4     3039.72     3113.74     46.39 o 
  -3   1   4     9544.93    10012.41    130.31 o 
  -2   1   4     1634.88     1745.33     26.38 o 
  -1   1   4     2011.55     2111.85     36.95 o 
   0   1   4      796.69      775.57     15.55 o 
   1   1   4      521.32      527.67     13.07 o 
   2   1   4      477.39      509.40     13.06 o 
   3   1   4      357.85      343.89     13.27 o 
   4   1   4        0.63       -3.22      5.94 o 
   5   1   4      501.38      501.49     33.59 o 
   6   1   4       90.75       89.59     12.88 o 
   7   1   4        0.03      -13.60      9.89 o 
   8   1   4       36.14       18.58     15.81 o 
   9   1   4        5.24      -19.08     18.32 o 
  10   1   4        5.05      -11.50     17.12 o 
  11   1   4        2.77       -2.41     19.86 o 
  12   1   4        0.92        0.64     26.65 o 
 -14   2   4       91.87      125.29     29.38 o 
 -13   2   4      108.16       93.93     20.80 o 
 -12   2   4      312.54      354.53     30.53 o 
 -11   2   4      927.85      900.05     42.16 o 
 -10   2   4        2.35        7.85     14.54 o 
  -9   2   4       98.85      103.44     15.09 o 
  -8   2   4     1762.95     1852.27     40.91 o 
  -7   2   4     1278.41     1300.18     26.34 o 
  -6   2   4     2873.20     2876.80     41.51 o 
  -5   2   4      163.88      135.78      7.93 o 
  -4   2   4       49.50       38.99      3.81 o 
  -3   2   4     1108.27     1164.26     18.08 o 
  -2   2   4       40.08       27.75      3.78 o 
  -1   2   4     6101.00     6021.04     69.49 o 
   0   2   4     9721.57     9989.91    112.24 o 
   1   2   4     2701.76     2784.74     38.41 o 
   2   2   4     7180.66     7425.01     90.76 o 
   3   2   4     4022.71     4135.78     55.75 o 
   4   2   4      856.12      900.92     21.14 o 
   5   2   4     2104.51     1991.18     38.68 o 
   6   2   4      426.46      440.59     21.71 o 
   7   2   4      309.17      301.85     22.14 o 
   8   2   4      481.33      512.10     29.03 o 
   9   2   4       29.42       15.67     15.54 o 
  10   2   4      131.01      125.30     27.34 o 
  11   2   4       94.22       67.28     24.35 o 
 -13   3   4        1.48      -25.59     18.99 o 
 -12   3   4       59.37       52.10     20.99 o 
 -11   3   4       37.48       63.57     19.48 o 
 -10   3   4       68.35       62.07     19.00 o 
  -9   3   4        6.80       -1.86      9.95 o 
  -8   3   4      693.65      745.16     26.03 o 
  -7   3   4       61.91       95.02     12.58 o 
  -6   3   4       49.59       57.93      7.16 o 
  -5   3   4        5.90        8.08      4.05 o 
  -4   3   4      221.97      231.45      7.46 o 
  -3   3   4       29.04       53.77      6.02 o 
  -2   3   4      515.30      579.09     12.05 o 
  -1   3   4      735.44      746.43     14.59 o 
   0   3   4      532.63      571.00     12.42 o 
   1   3   4      157.36      180.20      8.24 o 
   2   3   4        0.94        5.54      3.75 o 
   3   3   4      158.58      167.82     10.98 o 
   4   3   4       77.12      100.01     10.11 o 
   5   3   4       82.13       87.11     11.04 o 
   6   3   4      143.34      124.39     14.15 o 
   7   3   4        3.22        0.41     10.87 o 
   8   3   4       14.66        4.17     12.71 o 
   9   3   4        0.59       -2.07     14.45 o 
  10   3   4       28.49       26.49     16.68 o 
  11   3   4       11.19        0.21     22.45 o 
 -13   4   4      130.06      132.88     30.39 o 
 -12   4   4      222.18      241.62     32.34 o 
 -11   4   4      336.00      332.70     49.95 o 
 -10   4   4      116.44      113.88     19.14 o 
  -9   4   4       13.63       28.65     12.60 o 
  -8   4   4      163.04      148.29     16.77 o 
  -7   4   4      717.26      688.17     28.29 o 
  -6   4   4      521.00      478.32     17.88 o 
  -5   4   4      972.73      970.58     19.41 o 
  -4   4   4     1146.69     1160.58     19.76 o 
  -3   4   4     2012.66     2026.18     29.22 o 
  -2   4   4      893.61      884.11     17.68 o 
  -1   4   4     2963.33     2925.22     38.57 o 
   0   4   4     5653.44     5579.82     72.39 o 
   1   4   4      573.96      537.28     22.82 o 
   2   4   4      401.07      399.41     14.69 o 
   3   4   4      347.79      351.66     15.62 o 
   4   4   4      442.01      434.61     19.18 o 
   5   4   4     1314.60     1301.32     35.75 o 
   6   4   4      950.96      902.72     38.68 o 
   7   4   4      450.78      419.23     26.77 o 
   8   4   4      222.21      221.60     25.53 o 
   9   4   4      173.74      117.97     21.88 o 
  10   4   4      127.28      150.97     25.05 o 
 -12   5   4        8.43        9.40     22.13 o 
 -11   5   4        4.90        8.72     18.45 o 
 -10   5   4        1.82      -18.07     14.28 o 
  -9   5   4       74.47       59.37     13.72 o 
  -8   5   4       60.31       50.35     13.04 o 
  -7   5   4      232.58      240.10     18.21 o 
  -6   5   4      114.18      118.84     13.56 o 
  -5   5   4       13.57        6.81      7.10 o 
  -4   5   4      291.49      297.64     13.05 o 
  -3   5   4      451.45      467.26     14.55 o 
  -2   5   4       55.44       61.56      7.97 o 
  -1   5   4       67.79       59.52      7.27 o 
   0   5   4       66.26       63.11      7.52 o 
   1   5   4       23.45       20.33      6.63 o 
   2   5   4       15.64       15.50      8.43 o 
   3   5   4       21.91       32.97      9.00 o 
   4   5   4       70.34       65.77     12.11 o 
   5   5   4      194.41      180.67     31.13 o 
   6   5   4      122.62       94.48     35.08 o 
   7   5   4        2.01        4.63     13.85 o 
   8   5   4        7.49       -1.03     14.98 o 
   9   5   4        6.36       21.58     17.44 o 
  10   5   4        4.11       10.73     18.73 o 
 -11   6   4      226.64      216.45     40.77 o 
 -10   6   4      104.35       67.20     48.92 o 
  -9   6   4       33.32       46.38     17.33 o 
  -8   6   4       32.50       23.48     14.15 o 
  -7   6   4      257.11      248.38     20.12 o 
  -6   6   4      545.29      521.22     25.27 o 
  -5   6   4      343.24      366.51     21.32 o 
  -4   6   4     1494.48     1519.46     33.99 o 
  -3   6   4     1007.70     1003.69     28.38 o 
  -2   6   4      168.58      161.90     11.10 o 
  -1   6   4      262.54      268.25     20.98 o 
   0   6   4      118.31      124.72     11.53 o 
   1   6   4       29.26       10.97      7.99 o 
   2   6   4       86.25       78.08     12.70 o 
   3   6   4      175.94      159.61     17.28 o 
   4   6   4        2.78       15.71     11.09 o 
   5   6   4      100.41       91.24     20.56 o 
   6   6   4      329.40      385.00     36.39 o 
   7   6   4      554.34      524.01     42.92 o 
   8   6   4      281.77      252.38     34.18 o 
   9   6   4      120.14      105.30     32.51 o 
 -10   7   4        7.77       38.17     45.94 o 
  -9   7   4       47.34       32.61     20.30 o 
  -8   7   4       20.35        5.44     15.90 o 
  -7   7   4        1.50        9.22     14.72 o 
  -6   7   4        0.27        7.30     11.60 o 
  -5   7   4        1.78        8.00     11.88 o 
  -4   7   4       97.41       82.90     12.56 o 
  -3   7   4        3.32        1.80      8.47 o 
  -2   7   4      104.64       79.55     10.68 o 
  -1   7   4      264.91      272.94     18.21 o 
   0   7   4       64.30       76.08     13.45 o 
   1   7   4       15.84       -9.45     11.02 o 
   2   7   4      117.79      102.39     16.99 o 
   3   7   4       44.12       18.14     16.04 o 
   4   7   4       16.22      -24.22     18.38 o 
   5   7   4       19.52       17.96     21.02 o 
   6   7   4        3.57       13.05     27.81 o 
   7   7   4        9.01      -25.94     20.29 o 
   8   7   4       19.85       15.11     25.16 o 
  -8   8   4       28.46       54.29     21.26 o 
  -7   8   4      160.91      137.48     23.35 o 
  -6   8   4      111.92      141.66     22.18 o 
  -5   8   4      125.96      158.30     21.60 o 
  -4   8   4      134.83      146.25     48.90 o 
  -3   8   4      282.55      244.04     29.84 o 
  -2   8   4      445.40      479.99     47.43 o 
  -1   8   4      124.90      160.90     22.03 o 
   0   8   4      222.09      244.31     30.30 o 
   1   8   4      412.21      433.44     57.66 o 
   2   8   4       40.98       73.80     25.76 o 
   3   8   4       32.18       76.17     24.25 o 
   4   8   4      174.04      265.61     42.84 o 
   5   8   4      148.74      201.44     38.96 o 
   6   8   4      134.05       90.75     42.89 o 
  -6   9   4        1.10      -24.39     24.92 o 
  -5   9   4        0.04       18.05     32.13 o 
  -4   9   4       31.03       52.05     38.40 o 
  -3   9   4       25.57       31.81     37.75 o 
  -2   9   4        0.44        0.77     30.60 o 
  -1   9   4        3.37      -28.07     34.03 o 
   0   9   4        1.71        4.83     23.61 o 
   1   9   4       12.82        6.56     25.76 o 
   2   9   4        7.27       53.09     23.73 o 
   3   9   4        4.84       -8.66     25.91 o 
   4   9   4        5.11       11.38     27.87 o 
 -14   1   5       30.25       55.41     27.70 o 
 -13   1   5       46.36       32.51     20.45 o 
 -12   1   5      920.47      892.30     49.51 o 
 -11   1   5      429.91      409.36     33.98 o 
 -10   1   5        5.51       -9.62     11.20 o 
  -9   1   5      818.83      835.43     44.63 o 
  -8   1   5      707.88      681.40     20.44 o 
  -7   1   5      506.91      498.36     15.64 o 
  -6   1   5     3387.17     3422.08     44.75 o 
  -5   1   5     4358.25     4308.58     58.96 o 
  -4   1   5     4967.92     5005.30     56.19 o 
  -3   1   5      956.68      901.09     16.56 o 
  -2   1   5      660.75      582.94     13.11 o 
  -1   1   5     3406.21     3225.53     66.31 o 
   0   1   5     2065.02     2052.04     53.54 o 
   1   1   5     1072.05     1017.81     17.83 o 
   2   1   5      489.11      448.27     12.34 o 
   3   1   5       47.24       19.77      6.72 o 
   4   1   5      775.63      710.56     18.31 o 
   5   1   5     2040.68     2027.96     39.71 o 
   6   1   5     1822.57     1888.40     49.36 o 
   7   1   5     2304.07     2254.83     58.20 o 
   8   1   5     1084.56     1048.17     48.43 o 
   9   1   5       35.16       29.96     19.28 o 
  10   1   5       50.91       19.72     20.95 o 
  11   1   5      195.92      185.78     37.79 o 
 -14   2   5        5.17       18.65     22.54 o 
 -13   2   5        0.42       -4.04     16.45 o 
 -12   2   5       59.12       38.31     17.13 o 
 -11   2   5       97.46       67.24     20.01 o 
 -10   2   5        0.92       -3.31     12.78 o 
  -9   2   5        7.68       14.29     14.73 o 
  -8   2   5       40.56       44.80      9.43 o 
  -7   2   5       41.92       47.24      7.25 o 
  -6   2   5       35.42       43.32      6.22 o 
  -5   2   5      435.36      462.09     12.24 o 
  -4   2   5      450.98      470.24     10.96 o 
  -3   2   5      737.79      850.42     15.84 o 
  -2   2   5      431.24      421.10      9.39 o 
  -1   2   5       17.25       12.52      3.13 o 
   0   2   5       86.71       80.72      5.26 o 
   1   2   5      315.70      344.25     10.67 o 
   2   2   5      272.79      257.03      9.74 o 
   3   2   5      218.94      203.33     11.69 o 
   4   2   5        8.75       -2.79      6.59 o 
   5   2   5       57.28       41.30      9.98 o 
   6   2   5      148.75      126.53     14.69 o 
   7   2   5      264.77      247.59     21.56 o 
   8   2   5       33.34       34.58     14.08 o 
   9   2   5       12.54       14.69     18.04 o 
  10   2   5       53.07       17.66     20.86 o 
  11   2   5       15.93      -21.00     18.51 o 
 -14   3   5       67.33       45.46     27.74 o 
 -13   3   5      161.45      165.24     71.65 o 
 -12   3   5      330.89      364.87     37.03 o 
 -11   3   5      481.76      482.38     38.50 o 
 -10   3   5        2.46       -4.41     12.98 o 
  -9   3   5       50.68       58.40     12.74 o 
  -8   3   5     1238.45     1238.75     33.15 o 
  -7   3   5      126.29      119.63     17.99 o 
  -6   3   5     1083.04     1024.05     20.59 o 
  -5   3   5     1232.58     1225.60     18.99 o 
  -4   3   5       62.09       59.03      4.44 o 
  -3   3   5      816.57      763.01     15.10 o 
  -2   3   5      116.29       87.94      5.97 o 
  -1   3   5     5414.26     5453.64     66.00 o 
   0   3   5     4698.93     4621.87     57.55 o 
   1   3   5       17.47        8.46      4.59 o 
   2   3   5     1075.28      965.15     21.18 o 
   3   3   5      313.37      310.23     14.73 o 
   4   3   5      282.24      275.96     14.84 o 
   5   3   5      729.91      722.74     31.60 o 
   6   3   5       24.97       13.24     10.56 o 
   7   3   5      127.07      132.60     27.00 o 
   8   3   5      157.25      173.34     26.87 o 
   9   3   5       17.83       58.35     18.48 o 
  10   3   5      106.82      129.70     28.88 o 
  11   3   5       82.73       12.00     23.01 o 
 -13   4   5        7.81       38.88     59.68 o 
 -12   4   5       25.50       -4.98     17.92 o 
 -11   4   5       18.05       17.67     17.53 o 
 -10   4   5       57.44       38.84     21.76 o 
  -9   4   5      321.93      341.51     31.57 o 
  -8   4   5       86.75       90.58     19.16 o 
  -7   4   5       36.22       32.89      8.95 o 
  -6   4   5       55.26       57.10      8.38 o 
  -5   4   5      163.55      177.28      9.07 o 
  -4   4   5        2.85        7.55      4.93 o 
  -3   4   5      732.33      751.97     15.58 o 
  -2   4   5        5.31        1.68      4.09 o 
  -1   4   5       25.02       13.70      4.53 o 
   0   4   5        3.68        2.81      4.46 o 
   1   4   5      858.30      872.24     19.47 o 
   2   4   5       13.12        8.70      6.26 o 
   3   4   5        8.21        2.98      7.06 o 
   4   4   5       84.14       73.36     10.65 o 
   5   4   5       42.49       33.72     11.06 o 
   6   4   5       83.57       55.63     14.38 o 
   7   4   5        2.31       -4.23     13.23 o 
   8   4   5       49.29       24.69     20.26 o 
   9   4   5       37.42       20.98     18.62 o 
  10   4   5        0.34       26.80     18.69 o 
 -12   5   5      154.14      137.87     33.24 o 
 -11   5   5      162.27      169.11     35.13 o 
 -10   5   5       66.80       57.54     17.90 o 
  -9   5   5      215.79      241.46     22.32 o 
  -8   5   5      721.69      745.11     32.79 o 
  -7   5   5     1147.80     1155.03     42.74 o 
  -6   5   5      159.37      161.25     18.47 o 
  -5   5   5      581.22      595.53     22.59 o 
  -4   5   5     1069.99     1075.47     23.16 o 
  -3   5   5       40.31       43.27      7.59 o 
  -2   5   5      158.04      156.87     10.58 o 
  -1   5   5      639.01      612.49     16.71 o 
   0   5   5     1841.64     1808.92     33.33 o 
   1   5   5     1566.42     1604.47     33.63 o 
   2   5   5     1010.96      983.43     30.26 o 
   3   5   5     1045.17     1118.02     33.55 o 
   4   5   5      138.54      136.32     14.99 o 
   5   5   5      182.11      251.32     24.26 o 
   6   5   5      362.08      356.88     29.07 o 
   7   5   5      267.24      271.31     26.77 o 
   8   5   5      138.51      142.95     23.90 o 
   9   5   5       35.32       52.71     31.14 o 
 -11   6   5       48.66       23.41     23.72 o 
 -10   6   5       18.28       30.25     19.83 o 
  -9   6   5        2.98       -1.13     15.51 o 
  -8   6   5        0.09       26.35     15.89 o 
  -7   6   5        0.33        6.56     11.24 o 
  -6   6   5        6.72        8.17     10.16 o 
  -5   6   5        0.22      -10.40      7.53 o 
  -4   6   5      281.42      284.95     20.53 o 
  -3   6   5        1.82       -2.65      7.00 o 
  -2   6   5      170.24      201.38     12.92 o 
  -1   6   5        9.33        6.57      8.37 o 
   0   6   5       37.86       27.48     14.05 o 
   1   6   5        2.29       11.09     11.97 o 
   2   6   5       46.89       27.75     10.87 o 
   3   6   5       12.30       22.11     11.78 o 
   4   6   5       12.34      -10.64     12.73 o 
   5   6   5        9.45        9.33     17.10 o 
   6   6   5       14.59       39.64     19.52 o 
   7   6   5        0.13       -4.27     18.16 o 
   8   6   5        0.92      -11.46     16.76 o 
 -10   7   5       78.62      116.14     26.82 o 
  -9   7   5       26.40       30.75     19.71 o 
  -8   7   5       86.54       83.57     20.18 o 
  -7   7   5      205.30      206.35     37.31 o 
  -6   7   5      366.28      489.32     33.61 o 
  -5   7   5      164.24      209.64     29.50 o 
  -4   7   5      192.05      227.41     23.51 o 
  -3   7   5        8.76       18.78     11.95 o 
  -2   7   5        6.30       12.07      8.70 o 
  -1   7   5      629.85      655.48     28.05 o 
   0   7   5      754.52      775.91     63.16 o 
   1   7   5      658.55      656.70     29.34 o 
   2   7   5      259.47      273.54     23.40 o 
   3   7   5      157.77      167.40     22.24 o 
   4   7   5      384.52      303.47     41.38 o 
   5   7   5       77.09       93.37     29.55 o 
   6   7   5      119.67       94.58     32.20 o 
   7   7   5       98.95       63.26     32.23 o 
  -9   8   5        8.45      -11.79     18.39 o 
  -8   8   5        9.97       10.59     23.78 o 
  -7   8   5       81.94       64.29     19.35 o 
  -6   8   5        0.92       -8.00     13.89 o 
  -5   8   5        8.98       -3.09     13.97 o 
  -4   8   5        8.54        3.25     13.61 o 
  -3   8   5        6.88      -17.36     13.32 o 
  -2   8   5        2.73       13.19     15.96 o 
  -1   8   5       10.81        1.72     20.45 o 
   0   8   5      100.21      112.11     29.97 o 
   1   8   5        2.67      -12.95     25.72 o 
   2   8   5        0.01       15.19     19.46 o 
   3   8   5       47.99       19.50     24.74 o 
   4   8   5       27.31       30.92     55.38 o 
   5   8   5        1.36       -6.67     24.44 o 
  -6   9   5       22.03        7.23     40.30 o 
  -5   9   5       26.44       -2.26     25.38 o 
  -4   9   5       46.25       30.80     37.92 o 
  -3   9   5      135.18      160.62     52.01 o 
  -2   9   5       76.46       97.49     46.88 o 
  -1   9   5       21.42       27.49     50.94 o 
   0   9   5      204.20      166.75     36.79 o 
   1   9   5       78.18      103.77     33.67 o 
   2   9   5       13.36       30.41     40.39 o 
   3   9   5       23.81       18.33     28.53 o 
 -14   0   6        3.15      -22.97     30.19 o 
 -13   0   6      247.11      260.75     56.02 o 
 -12   0   6      651.63      651.72     50.88 o 
 -11   0   6      460.74      403.24     40.50 o 
 -10   0   6       59.49       75.76     21.82 o 
  -9   0   6      886.48      935.28     50.53 o 
  -8   0   6      448.20      391.46     44.23 o 
  -7   0   6      484.05      424.06     14.47 o 
  -6   0   6    12100.43    12613.30    175.05 o 
  -5   0   6      832.17      797.45     18.23 o 
  -4   0   6      134.73      133.10     11.52 o 
  -3   0   6      821.81      768.98     22.77 o 
  -2   0   6       37.91       79.05      5.81 o 
  -1   0   6     5230.67     5240.31    100.07 o 
   0   0   6     3590.82     3682.85     66.12 o 
   1   0   6      142.95      105.08      9.38 o 
   2   0   6      970.98      872.56     27.47 o 
   3   0   6     1217.51     1238.91     33.07 o 
   4   0   6      770.56      839.06     28.30 o 
   5   0   6      872.24      830.70     42.05 o 
   6   0   6      536.72      630.40     47.12 o 
   7   0   6     1453.28     1423.94     70.38 o 
   8   0   6      285.59      268.31     39.14 o 
   9   0   6        6.74        0.12     31.20 o 
  10   0   6      407.58      447.35     75.04 o 
  11   0   6      156.86       36.46     40.45 o 
 -14   1   6        1.34      -11.78     22.53 o 
 -13   1   6       91.72       43.72     20.47 o 
 -12   1   6       36.94       75.58     20.13 o 
 -11   1   6       50.49       21.75     22.21 o 
 -10   1   6        0.47        7.13     20.85 o 
  -9   1   6       13.11       -5.71      9.66 o 
  -8   1   6      206.81      235.96     13.31 o 
  -7   1   6       40.50       36.75      5.88 o 
  -6   1   6      523.83      534.36     10.76 o 
  -5   1   6       10.95       12.16      3.78 o 
  -4   1   6       19.08       26.09      4.06 o 
  -3   1   6        7.89        2.49      3.50 o 
  -2   1   6     1776.81     1862.62     36.26 o 
  -1   1   6      520.87      508.47     13.09 o 
   0   1   6      150.52      182.42      7.23 o 
   1   1   6     1414.01     1466.32     22.61 o 
   2   1   6      118.09      112.86      7.69 o 
   3   1   6      749.42      755.01     19.00 o 
   4   1   6       62.25       59.02      9.03 o 
   5   1   6       47.66       39.71     10.59 o 
   6   1   6      169.59      152.79     15.86 o 
   7   1   6       79.55       65.41     21.83 o 
   8   1   6       32.65       17.02     16.33 o 
   9   1   6        3.17        3.63     18.93 o 
  10   1   6       86.09       82.25     25.77 o 
  11   1   6       33.82      -11.10     21.63 o 
 -14   2   6       66.66       76.80     25.50 o 
 -13   2   6      194.45      216.39     45.13 o 
 -12   2   6      673.04      689.85     46.06 o 
 -11   2   6       24.48       17.16     16.13 o 
 -10   2   6      168.46      203.05     20.67 o 
  -9   2   6      903.74      982.69     33.09 o 
  -8   2   6      154.87      153.79     11.69 o 
  -7   2   6      285.02      284.61     11.49 o 
  -6   2   6     1779.45     1739.73     29.26 o 
  -5   2   6     3667.14     3834.13     46.16 o 
  -4   2   6     2331.83     2286.26     28.80 o 
  -3   2   6      553.65      531.92     11.23 o 
  -2   2   6      229.02      207.25      6.84 o 
  -1   2   6     3629.43     3654.56     45.03 o 
   0   2   6     4205.00     4218.32     54.85 o 
   1   2   6     1656.44     1636.46     25.28 o 
   2   2   6     1437.08     1405.34     24.05 o 
   3   2   6      298.00      301.86     13.46 o 
   4   2   6      402.65      389.14     16.18 o 
   5   2   6      215.28      206.66     15.40 o 
   6   2   6      679.71      663.47     35.21 o 
   7   2   6      922.56      947.11     52.95 o 
   8   2   6       32.29       62.32     18.99 o 
   9   2   6       27.15       33.09     24.97 o 
  10   2   6      223.57      248.22     35.41 o 
 -14   3   6       16.89       44.39     29.46 o 
 -13   3   6       10.42       12.03     23.33 o 
 -12   3   6       19.03       -3.80     20.19 o 
 -11   3   6        6.56       -3.78     24.73 o 
 -10   3   6      223.10      192.18     24.15 o 
  -9   3   6        0.83       -3.54      9.08 o 
  -8   3   6        0.31        9.26      7.86 o 
  -7   3   6       41.75       24.19      7.64 o 
  -6   3   6      206.48      201.36     10.15 o 
  -5   3   6      305.00      357.72      9.89 o 
  -4   3   6       32.31       33.96      4.86 o 
  -3   3   6        5.61        0.90      3.61 o 
  -2   3   6       71.22       84.64      5.96 o 
  -1   3   6        5.38        2.53      3.57 o 
   0   3   6        2.27       -0.04      3.89 o 
   1   3   6       18.61       16.22      5.13 o 
   2   3   6       16.17       24.06      7.02 o 
   3   3   6       34.98       26.20      9.69 o 
   4   3   6       85.03       82.60     11.05 o 
   5   3   6       71.58       71.89     13.20 o 
   6   3   6      112.34      106.10     14.75 o 
   7   3   6        3.11       -1.77     12.65 o 
   8   3   6        8.24       21.98     16.07 o 
   9   3   6        0.45       -8.98     18.49 o 
  10   3   6        2.92       17.81     26.46 o 
 -13   4   6      182.93      248.58     49.24 o 
 -12   4   6      215.71      216.41     37.70 o 
 -11   4   6      238.22      251.61     38.61 o 
 -10   4   6       17.47       54.29     18.10 o 
  -9   4   6      272.96      283.27     24.69 o 
  -8   4   6      785.45      804.67     36.43 o 
  -7   4   6      127.75      130.97     11.11 o 
  -6   4   6      633.93      620.29     16.39 o 
  -5   4   6     1415.54     1442.56     25.05 o 
  -4   4   6      471.64      464.65     14.08 o 
  -3   4   6      378.91      360.67     13.33 o 
  -2   4   6      964.92      963.15     17.88 o 
  -1   4   6     1601.47     1514.18     24.04 o 
   0   4   6     1363.08     1293.47     24.57 o 
   1   4   6      259.22      245.66     13.10 o 
   2   4   6     1122.45     1174.74     36.92 o 
   3   4   6     1131.57     1106.13     30.01 o 
   4   4   6       21.21       17.86     10.33 o 
   5   4   6      319.45      356.55     22.11 o 
   6   4   6      361.39      402.56     26.90 o 
   7   4   6      357.41      400.59     44.08 o 
   8   4   6      320.85      348.38     56.36 o 
   9   4   6       19.93       35.10     18.52 o 
 -12   5   6       17.45       54.84     26.96 o 
 -11   5   6       14.70       10.33     23.13 o 
 -10   5   6       14.30        3.88     12.94 o 
  -9   5   6       67.94       45.11     15.97 o 
  -8   5   6       80.56       70.73     15.74 o 
  -7   5   6       72.65       65.20     14.03 o 
  -6   5   6        2.25       -4.42      7.75 o 
  -5   5   6      354.55      372.39     17.63 o 
  -4   5   6        7.84        5.22      7.24 o 
  -3   5   6       86.42       95.36      9.38 o 
  -2   5   6       45.63       44.77      7.17 o 
  -1   5   6       96.60       83.18     10.47 o 
   0   5   6       40.88       34.60      9.20 o 
   1   5   6        1.65       -4.51      8.79 o 
   2   5   6        7.58        0.52     10.18 o 
   3   5   6       19.88       13.33     10.98 o 
   4   5   6      138.16      122.81     16.81 o 
   5   5   6       16.10       -2.52     20.07 o 
   6   5   6        0.05       10.14     14.77 o 
   7   5   6        6.05       -2.42     14.79 o 
   8   5   6       40.31       26.42     18.34 o 
   9   5   6       21.10       21.63     19.82 o 
 -12   6   6      180.20      225.09     41.89 o 
 -11   6   6      118.29       52.84     27.91 o 
 -10   6   6       38.70       53.88     22.99 o 
  -9   6   6      137.74      145.38     25.79 o 
  -8   6   6      246.55      239.43     26.37 o 
  -7   6   6      333.80      321.34     24.78 o 
  -6   6   6      338.96      401.37     24.01 o 
  -5   6   6      482.93      449.74     22.27 o 
  -4   6   6      201.47      253.76     20.01 o 
  -3   6   6       43.29       36.20     10.99 o 
  -2   6   6       69.72       84.20     12.44 o 
  -1   6   6      980.18     1000.19     35.49 o 
   0   6   6      223.91      238.28     18.15 o 
   1   6   6      229.45      303.98     20.56 o 
   2   6   6      235.45      271.32     22.33 o 
   3   6   6       82.10       83.81     15.64 o 
   4   6   6      268.26      335.14     28.22 o 
   5   6   6      265.50      246.98     29.63 o 
   6   6   6      555.23      556.71     44.35 o 
   7   6   6      261.67      292.72     38.98 o 
   8   6   6       43.66       71.05     25.43 o 
 -10   7   6        3.70        3.44     19.01 o 
  -9   7   6        4.06      -10.76     17.73 o 
  -8   7   6       30.38       21.70     16.50 o 
  -7   7   6       15.02       19.01     16.37 o 
  -6   7   6       44.72       49.32     23.51 o 
  -5   7   6       34.07       26.25     15.00 o 
  -4   7   6        7.71       -6.20     11.27 o 
  -3   7   6        1.05       -2.31     10.79 o 
  -2   7   6        1.36      -11.97     10.42 o 
  -1   7   6       24.58       15.12     14.48 o 
   0   7   6       56.31       57.97     14.95 o 
   1   7   6        5.16        0.91     13.45 o 
   2   7   6       17.78       44.63     15.82 o 
   3   7   6       66.39       60.92     24.66 o 
   4   7   6        5.18       -1.54     16.53 o 
   5   7   6       12.16       29.00     41.60 o 
   6   7   6        0.02      -15.79     24.25 o 
   7   7   6        0.51      -15.91     25.39 o 
  -9   8   6       37.15       45.74     22.87 o 
  -8   8   6       61.00       70.07     21.49 o 
  -7   8   6       44.17       13.76     16.41 o 
  -6   8   6       95.99       56.66     18.59 o 
  -5   8   6      183.09      177.21     22.81 o 
  -4   8   6      134.24       92.02     21.75 o 
  -3   8   6       68.85       58.77     17.80 o 
  -2   8   6       91.99      123.98     20.79 o 
  -1   8   6      335.17      249.50     74.96 o 
   0   8   6      387.59      434.09     56.42 o 
   1   8   6      143.87      108.33     32.34 o 
   2   8   6      128.57      173.40     36.16 o 
   3   8   6       45.43       16.21     42.88 o 
   4   8   6       26.62        4.11     25.12 o 
   5   8   6       75.44        9.57     30.96 o 
  -6   9   6        0.89      -27.99     18.66 o 
  -5   9   6        0.03        6.92     40.21 o 
  -4   9   6        0.89      -30.35     31.37 o 
  -3   9   6        0.62       19.62     38.29 o 
  -2   9   6        0.01       21.20     36.62 o 
  -1   9   6        8.68        0.23     22.58 o 
   0   9   6       12.84       27.65     27.75 o 
   1   9   6       13.02      -16.69     23.26 o 
   2   9   6       13.14       55.58     56.44 o 
 -14   1   7      198.56      188.20     43.88 o 
 -13   1   7      335.21      344.64     35.21 o 
 -12   1   7      488.93      455.28     46.64 o 
 -11   1   7      633.76      670.28     44.53 o 
 -10   1   7      411.89      428.14     27.70 o 
  -9   1   7     1229.57     1332.58     43.46 o 
  -8   1   7      279.77      277.11     14.11 o 
  -7   1   7      614.50      610.47     15.51 o 
  -6   1   7     3958.94     4065.92     46.60 o 
  -5   1   7        5.00        2.39      3.82 o 
  -4   1   7      105.67       82.16      7.42 o 
  -3   1   7      213.17      203.22      7.04 o 
  -2   1   7        4.62        7.00      4.26 o 
  -1   1   7    11771.77    12081.59    148.37 o 
   0   1   7     3458.54     3442.27     44.27 o 
   1   1   7      484.35      465.32     11.95 o 
   2   1   7     2971.39     3027.66     43.60 o 
   3   1   7      365.27      347.58     17.42 o 
   4   1   7       93.26      108.65     11.91 o 
   5   1   7      395.82      414.51     20.35 o 
   6   1   7      787.42      803.67     34.72 o 
   7   1   7      513.40      564.79     31.94 o 
   8   1   7        2.49       -2.81     16.08 o 
   9   1   7      145.03      204.11     42.44 o 
  10   1   7      388.82      426.68     82.70 o 
 -14   2   7        0.02       13.60     27.64 o 
 -13   2   7       22.84       16.92     25.38 o 
 -12   2   7       52.29       28.26     22.93 o 
 -11   2   7       13.56       14.77     17.55 o 
 -10   2   7       18.11       17.44     13.33 o 
  -9   2   7       32.92       34.02     12.84 o 
  -8   2   7       45.30       34.19      7.86 o 
  -7   2   7      585.22      640.87     16.94 o 
  -6   2   7      992.60     1001.58     17.78 o 
  -5   2   7     2485.48     2534.99     33.48 o 
  -4   2   7     1937.93     2104.22     31.31 o 
  -3   2   7      165.34      179.21      6.90 o 
  -2   2   7       99.42      130.28      8.03 o 
  -1   2   7        6.86        9.26      4.28 o 
   0   2   7       82.28       87.73      5.89 o 
   1   2   7       32.72       43.26      5.79 o 
   2   2   7       12.89       16.09      5.62 o 
   3   2   7       96.97      112.50     10.43 o 
   4   2   7       67.68       54.52     11.40 o 
   5   2   7      285.47      263.69     17.66 o 
   6   2   7      227.46      246.60     24.16 o 
   7   2   7        0.00       19.17     13.40 o 
   8   2   7        0.00       -7.18     17.89 o 
   9   2   7        3.33       -6.91     19.55 o 
  10   2   7        1.37       15.03     22.70 o 
 -14   3   7       22.71       32.20     28.24 o 
 -13   3   7       64.51       57.45     28.86 o 
 -12   3   7      103.12      120.15     39.86 o 
 -11   3   7        4.87      -10.25     17.67 o 
 -10   3   7      106.70      118.88     21.48 o 
  -9   3   7      125.47      138.98     21.14 o 
  -8   3   7       26.35       19.69      8.69 o 
  -7   3   7      381.65      356.13     15.25 o 
  -6   3   7      447.61      500.38     16.72 o 
  -5   3   7     3076.26     3207.81     41.71 o 
  -4   3   7     1435.70     1409.13     23.29 o 
  -3   3   7      681.75      632.87     14.63 o 
  -2   3   7     2935.88     3012.52     40.61 o 
  -1   3   7      788.97      773.91     14.65 o 
   0   3   7     2464.31     2401.00     36.78 o 
   1   3   7     1450.90     1470.58     27.80 o 
   2   3   7     1585.66     1602.64     30.80 o 
   3   3   7      815.16      830.00     28.14 o 
   4   3   7      187.76      212.27     17.46 o 
   5   3   7      266.55      287.58     20.46 o 
   6   3   7      937.98      938.03     45.19 o 
   7   3   7      408.86      400.98     31.69 o 
   8   3   7      274.13      324.00     45.13 o 
   9   3   7       59.90       69.59     25.79 o 
 -13   4   7        0.10       -3.96     24.81 o 
 -12   4   7       26.99      -26.40     17.60 o 
 -11   4   7      155.62      150.47     26.05 o 
 -10   4   7      152.26      154.12     26.30 o 
  -9   4   7      283.02      267.72     24.21 o 
  -8   4   7       51.69       52.79     16.77 o 
  -7   4   7        0.77       -5.12      7.42 o 
  -6   4   7       70.11       70.74      9.35 o 
  -5   4   7       65.00       74.87     10.86 o 
  -4   4   7       50.90       51.16      7.25 o 
  -3   4   7       58.15       53.98      6.97 o 
  -2   4   7        1.64       -0.77      4.99 o 
  -1   4   7       14.73       13.93      4.91 o 
   0   4   7      660.30      658.43     20.27 o 
   1   4   7      239.48      275.87     26.76 o 
   2   4   7      181.14      177.58     15.32 o 
   3   4   7        3.17      -11.02      8.74 o 
   4   4   7        0.05       -7.14      9.39 o 
   5   4   7        3.47       -0.78     11.11 o 
   6   4   7       52.65       35.15     16.06 o 
   7   4   7       50.80       50.48     18.35 o 
   8   4   7        2.58       -9.39     15.80 o 
   9   4   7       20.44        9.66     19.31 o 
 -13   5   7      121.84      170.73     39.77 o 
 -12   5   7      184.47      191.07     38.22 o 
 -11   5   7      227.25      215.15     32.66 o 
 -10   5   7       57.67       92.33     19.17 o 
  -9   5   7      261.62      218.81     23.84 o 
  -8   5   7      162.53      194.74     19.88 o 
  -7   5   7      125.29      124.40     13.74 o 
  -6   5   7     2233.69     2224.20     52.42 o 
  -5   5   7     1187.19     1155.99     33.92 o 
  -4   5   7      277.73      286.42     16.82 o 
  -3   5   7       26.47       41.18     10.40 o 
  -2   5   7      129.19      151.40     13.90 o 
  -1   5   7     1144.49     1171.57     36.48 o 
   0   5   7       10.44       14.06     10.39 o 
   1   5   7      306.42      349.59     36.81 o 
   2   5   7      516.62      565.51     29.52 o 
   3   5   7        8.16       13.94     11.65 o 
   4   5   7      514.20      574.89     30.65 o 
   5   5   7      558.41      497.40     52.33 o 
   6   5   7      467.32      518.47     45.36 o 
   7   5   7      163.48      125.54     22.99 o 
   8   5   7       18.38       13.79     17.38 o 
 -12   6   7        9.61       21.09     25.18 o 
 -11   6   7       47.19       57.81     24.11 o 
 -10   6   7        0.16       -6.69     17.35 o 
  -9   6   7       39.94       54.22     20.18 o 
  -8   6   7       68.27       32.43     15.94 o 
  -7   6   7        2.03       -8.82     10.02 o 
  -6   6   7        9.85       -4.08      8.72 o 
  -5   6   7       39.91       20.04      9.93 o 
  -4   6   7       53.75       52.48     11.76 o 
  -3   6   7       57.70       51.06     12.19 o 
  -2   6   7       17.86        5.89     11.14 o 
  -1   6   7        0.01        2.73     10.45 o 
   0   6   7      141.73      128.82     16.54 o 
   1   6   7      125.99      150.07     27.19 o 
   2   6   7        4.71        2.80     11.26 o 
   3   6   7       73.52       62.48     30.51 o 
   4   6   7        0.15        6.01     13.54 o 
   5   6   7        0.97       -1.11     17.25 o 
   6   6   7        7.92       14.57     18.59 o 
   7   6   7        0.51        4.02     19.81 o 
 -10   7   7       40.40       33.35     22.50 o 
  -9   7   7      104.94       87.41     27.86 o 
  -8   7   7      145.38      137.13     22.71 o 
  -7   7   7      299.80      304.08     28.81 o 
  -6   7   7      350.94      391.43     34.55 o 
  -5   7   7      439.46      423.81     30.98 o 
  -4   7   7       60.93       41.56     14.12 o 
  -3   7   7       62.21       73.85     21.24 o 
  -2   7   7      290.76      246.53     24.73 o 
  -1   7   7       17.86       30.15     14.49 o 
   0   7   7       14.69        9.10     13.56 o 
   1   7   7       81.10       92.29     22.30 o 
   2   7   7      180.06      153.28     25.20 o 
   3   7   7       97.42      106.46     23.61 o 
   4   7   7       92.50       80.14     22.93 o 
   5   7   7      280.43      307.94     36.01 o 
   6   7   7      144.91      149.76     30.01 o 
  -8   8   7        1.39       32.94     17.96 o 
  -7   8   7        2.83      -18.11     15.02 o 
  -6   8   7       32.92       15.64     16.25 o 
  -5   8   7        2.32        6.28     14.44 o 
  -4   8   7       72.32      123.85     38.56 o 
  -3   8   7       22.80       55.51     17.19 o 
  -2   8   7       27.48       13.29     32.57 o 
  -1   8   7        5.31       -0.30     17.39 o 
   0   8   7       20.20       20.05     18.25 o 
   1   8   7        0.72       31.64     25.29 o 
   2   8   7        0.00       -5.46     21.88 o 
   3   8   7       33.86       -2.48     24.72 o 
   4   8   7        0.00        0.03     25.74 o 
  -5   9   7      101.17      129.03     27.52 o 
  -4   9   7       66.84       50.38     40.13 o 
  -3   9   7       72.16      100.30     45.57 o 
  -2   9   7       69.90       69.31     28.91 o 
  -1   9   7       99.42      148.07     51.30 o 
   0   9   7       95.20       94.76     33.41 o 
   1   9   7      138.68      174.63     40.65 o 
 -15   0   8       50.10       27.23     38.16 o 
 -14   0   8      331.79      295.28     60.01 o 
 -13   0   8       59.99       83.11     26.86 o 
 -12   0   8      214.00      328.00     40.96 o 
 -11   0   8      130.80      114.48     26.10 o 
 -10   0   8       54.55       37.06     18.32 o 
  -9   0   8      449.45      481.74     30.83 o 
  -8   0   8      293.31      295.57     20.92 o 
  -7   0   8      537.43      583.75     19.98 o 
  -6   0   8     1848.17     1703.03     35.33 o 
  -5   0   8      877.72      834.93     21.28 o 
  -4   0   8     1177.33     1145.63     27.39 o 
  -3   0   8      229.90      248.65      9.73 o 
  -2   0   8      539.61      661.32     22.16 o 
  -1   0   8     2950.49     2877.33     49.58 o 
   0   0   8       74.25       48.08      8.70 o 
   1   0   8     1247.40     1221.68     28.64 o 
   2   0   8     7342.09     7433.91    120.02 o 
   3   0   8      445.28      478.53     20.66 o 
   4   0   8     1472.08     1513.76     58.09 o 
   5   0   8     2762.39     2751.82    106.12 o 
   6   0   8     1620.18     1549.51     76.81 o 
   7   0   8      387.39      388.72     45.92 o 
   8   0   8        3.49       26.10     27.11 o 
   9   0   8      175.88      121.37     36.68 o 
  10   0   8       37.97       14.53     28.31 o 
 -15   1   8        3.18       13.25     35.21 o 
 -14   1   8       58.77       31.72     26.23 o 
 -13   1   8       52.80       53.54     23.92 o 
 -12   1   8        9.27        9.35     14.38 o 
 -11   1   8        6.32        4.57     12.53 o 
 -10   1   8       17.69       12.39     15.52 o 
  -9   1   8       93.30       78.28     12.05 o 
  -8   1   8      153.83      169.91     10.07 o 
  -7   1   8       49.14       48.52      6.71 o 
  -6   1   8      920.04      984.12     16.50 o 
  -5   1   8      206.50      224.04      8.09 o 
  -4   1   8     1292.34     1351.43     21.90 o 
  -3   1   8      223.12      261.01     11.17 o 
  -2   1   8       68.68       86.57      6.61 o 
  -1   1   8      749.44      795.66     23.93 o 
   0   1   8      490.01      539.55     11.73 o 
   1   1   8       71.08       60.72      6.57 o 
   2   1   8      190.62      197.08      9.98 o 
   3   1   8        1.10       -3.79      7.07 o 
   4   1   8       93.86       71.04     11.11 o 
   5   1   8       13.01        2.91     10.76 o 
   6   1   8       50.86       64.59     16.00 o 
   7   1   8       11.69       33.74     15.62 o 
   8   1   8       69.06       41.28     21.05 o 
   9   1   8        0.65       13.86     21.65 o 
  10   1   8        6.01        9.03     22.97 o 
 -14   2   8      105.00       78.60     41.59 o 
 -13   2   8      117.64      137.61     32.83 o 
 -12   2   8      287.52      270.21     71.24 o 
 -11   2   8      546.94      562.66     33.56 o 
 -10   2   8       77.54       70.64     16.54 o 
  -9   2   8      174.12      194.76     27.09 o 
  -8   2   8      332.55      349.48     19.86 o 
  -7   2   8     1549.53     1501.63     31.46 o 
  -6   2   8     4054.69     4005.31     52.21 o 
  -5   2   8     1969.09     1902.78     28.76 o 
  -4   2   8      705.66      680.94     14.79 o 
  -3   2   8      257.12      259.73     10.91 o 
  -2   2   8     1002.01      968.82     20.26 o 
  -1   2   8      928.91      802.73     17.56 o 
   0   2   8      357.76      299.50      9.17 o 
   1   2   8      275.79      230.96     10.11 o 
   2   2   8     1199.71     1136.25     24.86 o 
   3   2   8      349.51      308.88     17.68 o 
   4   2   8        4.90        0.87     14.66 o 
   5   2   8     1277.12     1355.16     58.56 o 
   6   2   8      444.83      462.71     26.21 o 
   7   2   8       77.51       53.42     22.14 o 
   8   2   8      229.61      240.78     32.72 o 
   9   2   8       63.50       29.13     22.68 o 
 -14   3   8        0.04       -3.11     24.22 o 
 -13   3   8        1.70       30.71     34.59 o 
 -12   3   8       83.97       44.04     82.75 o 
 -11   3   8       66.32       65.30     19.71 o 
 -10   3   8       16.25       19.77     12.94 o 
  -9   3   8       34.13       23.39     11.03 o 
  -8   3   8      173.54      185.30     23.02 o 
  -7   3   8      277.28      336.40     17.92 o 
  -6   3   8      146.28      162.82     12.22 o 
  -5   3   8      123.70      148.09      8.96 o 
  -4   3   8      302.18      332.60     11.57 o 
  -3   3   8       68.38       66.65      5.78 o 
  -2   3   8      527.89      568.02     13.13 o 
  -1   3   8      517.80      519.32     13.14 o 
   0   3   8        5.79       -4.58      6.93 o 
   1   3   8       31.46       31.03      9.49 o 
   2   3   8       24.94       32.12     10.60 o 
   3   3   8      443.35      458.79     27.86 o 
   4   3   8        5.11       15.94     10.40 o 
   5   3   8      127.52      145.79     17.01 o 
   6   3   8       94.60       79.80     18.46 o 
   7   3   8        7.02      -13.94     14.68 o 
   8   3   8        0.25       12.21     19.89 o 
   9   3   8        6.61       -3.93     22.12 o 
 -13   4   8       46.38       36.25     25.96 o 
 -12   4   8      340.91      348.09     36.45 o 
 -11   4   8      182.10      218.50     30.15 o 
 -10   4   8      399.45      362.54     54.92 o 
  -9   4   8      407.98      460.24     26.28 o 
  -8   4   8       27.44       14.05      8.73 o 
  -7   4   8      486.90      526.44     24.39 o 
  -6   4   8     1351.63     1321.74     45.59 o 
  -5   4   8      834.86      827.44     28.11 o 
  -4   4   8      587.38      587.42     25.37 o 
  -3   4   8      176.29      174.00     12.28 o 
  -2   4   8      714.61      707.42     23.59 o 
  -1   4   8     1125.08     1016.23     29.97 o 
   0   4   8      595.76      601.45     26.69 o 
   1   4   8     2147.85     2083.73     52.67 o 
   2   4   8      383.84      419.08     24.87 o 
   3   4   8      154.52      133.01     15.23 o 
   4   4   8       63.46       72.50     19.41 o 
   5   4   8      128.82      163.46     19.74 o 
   6   4   8      303.98      382.20     31.79 o 
   7   4   8      142.68      146.13     23.92 o 
   8   4   8       45.40       93.60     26.76 o 
 -13   5   8        0.09       11.78     24.71 o 
 -12   5   8        1.51      -13.45     16.71 o 
 -11   5   8       11.25       28.37     18.98 o 
 -10   5   8       41.67       37.74     22.30 o 
  -9   5   8       41.40       32.50     14.25 o 
  -8   5   8       85.60       99.62     15.17 o 
  -7   5   8       25.39        2.93     10.61 o 
  -6   5   8       15.92        3.12      9.82 o 
  -5   5   8       15.54       11.88     10.38 o 
  -4   5   8      126.63      133.92     14.19 o 
  -3   5   8       57.42       66.32     11.88 o 
  -2   5   8      548.97      602.16     59.01 o 
  -1   5   8      125.83      127.58     15.77 o 
   0   5   8        9.33        8.72     11.07 o 
   1   5   8      892.35      825.68     33.64 o 
   2   5   8       33.19       17.25     21.13 o 
   3   5   8       48.01       37.23     13.68 o 
   4   5   8        7.81      -16.64     12.27 o 
   5   5   8       37.79       40.39     22.31 o 
   6   5   8        7.25       11.97     19.90 o 
   7   5   8        3.49      -12.45     17.88 o 
   8   5   8        0.08       -3.62     18.50 o 
 -12   6   8       41.24       59.76     25.35 o 
 -11   6   8       85.15      113.75     34.27 o 
 -10   6   8      105.93       75.82     23.68 o 
  -9   6   8       72.67       75.78     19.41 o 
  -8   6   8       48.52       83.28     19.06 o 
  -7   6   8       24.76       39.45     15.47 o 
  -6   6   8      111.12      119.71     15.97 o 
  -5   6   8        7.89       16.70     11.13 o 
  -4   6   8       10.16        4.10      9.49 o 
  -3   6   8      414.81      455.91     37.47 o 
  -2   6   8      804.32      758.00     32.83 o 
  -1   6   8      449.47      442.68     26.66 o 
   0   6   8     1033.96     1100.36     39.84 o 
   1   6   8     1043.04     1027.48     46.95 o 
   2   6   8      472.81      445.62     31.99 o 
   3   6   8      100.48       88.91     32.58 o 
   4   6   8      102.44      100.26     24.22 o 
   5   6   8      197.27      199.01     29.87 o 
   6   6   8       47.95       46.02     21.11 o 
   7   6   8      125.30      122.29     29.63 o 
 -10   7   8        4.63       -6.43     24.37 o 
  -9   7   8        3.50        3.48     17.29 o 
  -8   7   8        6.01       28.61     16.72 o 
  -7   7   8        1.85      -20.06     13.37 o 
  -6   7   8       16.24       29.09     15.22 o 
  -5   7   8       40.59       33.74     14.36 o 
  -4   7   8      173.53      186.67     23.12 o 
  -3   7   8        3.73      -21.34     17.25 o 
  -2   7   8       82.65      109.75     37.56 o 
  -1   7   8      217.15      224.57     24.17 o 
   0   7   8       55.52       25.25     17.19 o 
   1   7   8       42.40       34.95     18.16 o 
   2   7   8       13.54        3.87     16.51 o 
   3   7   8       25.17        6.01     17.65 o 
   4   7   8       10.37       31.46     20.36 o 
   5   7   8       11.44       -0.60     19.70 o 
  -8   8   8       12.04       18.93     17.27 o 
  -7   8   8      161.11      150.05     24.81 o 
  -6   8   8      198.64      231.49     27.60 o 
  -5   8   8       24.48       50.71     20.60 o 
  -4   8   8       64.79       95.34     20.65 o 
  -3   8   8      191.77      151.24     28.30 o 
  -2   8   8      158.07      259.47     36.04 o 
  -1   8   8      139.89      147.88     26.90 o 
   0   8   8      131.19      168.46     35.86 o 
   1   8   8      132.94      103.14     25.04 o 
   2   8   8       11.28       30.39     23.79 o 
   3   8   8        1.69       -8.19     25.89 o 
  -5   9   8        0.54        7.32     18.73 o 
  -4   9   8        5.90       13.48     28.42 o 
  -3   9   8       15.61      -10.18     26.89 o 
  -2   9   8        4.47       23.05     27.95 o 
  -1   9   8       23.43       39.61     28.44 o 
   0   9   8        1.44       35.35     27.49 o 
 -15   1   9       98.64      119.02     34.27 o 
 -14   1   9      111.16      128.63     33.18 o 
 -13   1   9      100.64       48.80     21.93 o 
 -12   1   9      559.92      588.98     37.11 o 
 -11   1   9      388.36      409.47     41.27 o 
 -10   1   9       86.00      106.85     15.11 o 
  -9   1   9      504.69      497.19     22.63 o 
  -8   1   9      392.10      385.03     14.28 o 
  -7   1   9      310.34      338.77     12.18 o 
  -6   1   9     1090.46     1093.65     19.06 o 
  -5   1   9      739.18      744.77     14.29 o 
  -4   1   9      566.49      579.20     12.27 o 
  -3   1   9     1443.87     1436.80     22.72 o 
  -2   1   9      938.80     1007.90     18.97 o 
  -1   1   9     1860.89     1813.36     26.79 o 
   0   1   9     1694.68     1708.79     22.88 o 
   1   1   9     1275.17     1348.67     21.36 o 
   2   1   9     1549.63     1613.41     31.49 o 
   3   1   9        4.75       18.86      9.77 o 
   4   1   9        8.30       -5.13     10.71 o 
   5   1   9      486.93      435.28     27.75 o 
   6   1   9       63.13       51.21     21.71 o 
   7   1   9      251.22      348.46     36.12 o 
   8   1   9      385.75      413.78     43.15 o 
   9   1   9       96.72       63.76     27.69 o 
 -14   2   9       13.56       -6.85     35.14 o 
 -13   2   9       29.89       44.72     23.81 o 
 -12   2   9       11.98        5.10     17.02 o 
 -11   2   9       41.70       23.06     14.46 o 
 -10   2   9       29.62       16.96     23.34 o 
  -9   2   9        4.23       13.42     10.65 o 
  -8   2   9      113.11       92.61     13.14 o 
  -7   2   9      402.58      398.29     17.80 o 
  -6   2   9       84.62       81.89      7.96 o 
  -5   2   9        2.83        4.77      5.95 o 
  -4   2   9      574.98      621.31     11.95 o 
  -3   2   9        2.89        2.63      5.02 o 
  -2   2   9       90.52      110.76      8.36 o 
  -1   2   9      144.18      159.76      9.22 o 
   0   2   9       34.56       16.42      6.03 o 
   1   2   9        1.74       -6.49      6.63 o 
   2   2   9        2.42        2.10      8.83 o 
   3   2   9       47.51       54.76     11.88 o 
   4   2   9      270.66      246.74     19.26 o 
   5   2   9       88.57       77.03     14.43 o 
   6   2   9       30.80       22.94     16.23 o 
   7   2   9        0.40        7.69     18.67 o 
   8   2   9       16.81       15.53     22.43 o 
   9   2   9        1.48        3.33     22.83 o 
 -14   3   9        6.83       25.92     27.20 o 
 -13   3   9       16.81       17.47     23.51 o 
 -12   3   9      335.54      365.22     42.55 o 
 -11   3   9      164.52      152.52     25.19 o 
 -10   3   9       49.61       54.20     15.50 o 
  -9   3   9      215.74      233.25     20.76 o 
  -8   3   9       19.73       25.81     12.59 o 
  -7   3   9     1153.19     1134.42     32.56 o 
  -6   3   9     3047.97     3007.79     55.70 o 
  -5   3   9      738.43      794.01     24.17 o 
  -4   3   9     1070.65     1123.97     26.10 o 
  -3   3   9       30.01       30.97      6.92 o 
  -2   3   9      297.59      300.99     13.49 o 
  -1   3   9     1651.06     1592.61     32.61 o 
   0   3   9      641.21      667.99     24.99 o 
   1   3   9     1902.94     1904.52     40.81 o 
   2   3   9       43.54       60.12     11.86 o 
   3   3   9        6.52        9.83      9.80 o 
   4   3   9      887.20     1006.47     34.46 o 
   5   3   9      583.72      535.00     30.91 o 
   6   3   9      563.31      568.07     35.98 o 
   7   3   9      260.16      239.28     28.26 o 
   8   3   9      144.77      175.13     32.14 o 
 -13   4   9        7.43       14.76     68.61 o 
 -12   4   9       26.98       47.73     32.36 o 
 -11   4   9       89.98       88.72     42.78 o 
 -10   4   9        2.60      -15.60     12.99 o 
  -9   4   9        4.46       12.67     10.20 o 
  -8   4   9      319.35      345.46     27.64 o 
  -7   4   9        4.23       -4.88      9.04 o 
  -6   4   9        3.60       11.74      8.71 o 
  -5   4   9       42.67       45.88     14.73 o 
  -4   4   9       88.87      106.32     13.11 o 
  -3   4   9       99.46      107.01     12.72 o 
  -2   4   9       47.10       25.16     10.00 o 
  -1   4   9      217.81      236.23     18.83 o 
   0   4   9       96.22       84.38     14.06 o 
   1   4   9      434.21      394.13     24.42 o 
   2   4   9       73.97       75.25     14.75 o 
   3   4   9      123.92      130.97     17.58 o 
   4   4   9        0.13        2.70     13.21 o 
   5   4   9       28.50       18.02     13.96 o 
   6   4   9        1.12       10.87     16.07 o 
   7   4   9        1.28      -13.33     16.91 o 
   8   4   9        1.32        0.22     19.04 o 
 -13   5   9      113.93       76.42     32.09 o 
 -12   5   9      179.63      195.87     38.15 o 
 -11   5   9       74.76       78.35     23.14 o 
 -10   5   9      117.53      122.13     24.43 o 
  -9   5   9       83.09      121.41     17.61 o 
  -8   5   9      176.10      194.69     17.21 o 
  -7   5   9      589.69      551.59     24.93 o 
  -6   5   9      340.74      321.39     24.54 o 
  -5   5   9      199.37      223.98     20.34 o 
  -4   5   9      130.53       95.22     17.06 o 
  -3   5   9      383.28      389.15     27.18 o 
  -2   5   9       96.93      138.86     26.90 o 
  -1   5   9        2.74       18.19     10.87 o 
   0   5   9      558.96      571.35     33.26 o 
   1   5   9      541.98      496.91     28.09 o 
   2   5   9      357.75      375.39     26.21 o 
   3   5   9      318.02      363.50     30.14 o 
   4   5   9      291.63      275.74     35.38 o 
   5   5   9      225.24      226.09     30.72 o 
   6   5   9       48.50       29.53     29.60 o 
   7   5   9      150.81      147.79     45.28 o 
 -11   6   9        1.54       19.88     19.53 o 
 -10   6   9       22.52       21.77     17.79 o 
  -9   6   9       30.44       14.97     16.41 o 
  -8   6   9       16.54        3.10     15.53 o 
  -7   6   9       24.37       12.29     11.66 o 
  -6   6   9       31.80       34.02     13.94 o 
  -5   6   9       30.97       28.05     13.38 o 
  -4   6   9       55.04       24.13     14.44 o 
  -3   6   9       39.52       44.96     19.14 o 
  -2   6   9       36.25       24.44     11.76 o 
  -1   6   9        8.34       10.76     11.84 o 
   0   6   9        2.52        4.22     11.73 o 
   1   6   9       19.37       21.56     24.57 o 
   2   6   9        0.03       11.07     20.84 o 
   3   6   9        7.24       -5.53     15.89 o 
   4   6   9       19.66       -9.23     16.50 o 
   5   6   9        0.42       -8.81     17.87 o 
   6   6   9       15.19       28.90     22.67 o 
 -10   7   9       75.12       92.00     25.86 o 
  -9   7   9       22.37      -13.41     15.95 o 
  -8   7   9       74.36       53.55     19.19 o 
  -7   7   9      118.14      104.01     26.17 o 
  -6   7   9      240.16      253.55     24.51 o 
  -5   7   9       91.32      119.51     18.98 o 
  -4   7   9      216.26      251.34     38.12 o 
  -3   7   9      183.57      216.97     29.10 o 
  -2   7   9        1.98        6.53     13.60 o 
  -1   7   9      100.05      127.27     32.79 o 
   0   7   9      242.33      238.11     30.55 o 
   1   7   9      239.29      205.40     50.29 o 
   2   7   9       97.52       63.04     21.95 o 
   3   7   9      104.84       86.71     37.54 o 
   4   7   9      216.53      225.09     32.83 o 
  -8   8   9        4.00        1.09     17.71 o 
  -7   8   9       15.29       13.13     18.08 o 
  -6   8   9        9.76      -18.46     14.77 o 
  -5   8   9       56.75      103.48     29.15 o 
  -4   8   9        3.34       -9.30     15.61 o 
  -3   8   9        0.82        9.31     18.86 o 
  -2   8   9        4.70       17.64     19.14 o 
  -1   8   9        0.06        4.15     18.66 o 
   0   8   9        9.09      -15.01     17.63 o 
   1   8   9        6.11       28.01     20.15 o 
   2   8   9       12.86       16.91     22.16 o 
  -3   9   9       42.79       24.71     18.70 o 
  -2   9   9       39.59       63.31     25.39 o 
 -15   0  10       97.46      107.99     46.44 o 
 -14   0  10       18.85        6.06     23.92 o 
 -13   0  10      197.09       98.23     46.48 o 
 -12   0  10      721.09      786.20     56.98 o 
 -11   0  10      474.44      489.04     43.93 o 
 -10   0  10      173.07      193.13     23.07 o 
  -9   0  10      325.32      326.73     29.25 o 
  -8   0  10       72.73       85.45     15.39 o 
  -7   0  10      311.56      305.38     15.54 o 
  -6   0  10     1524.42     1450.96     32.69 o 
  -5   0  10     1279.40     1262.76     31.63 o 
  -4   0  10      846.31      809.76     20.31 o 
  -3   0  10      535.14      590.32     25.30 o 
  -2   0  10      887.13      893.39     23.88 o 
  -1   0  10     2013.79     2074.70     40.42 o 
   0   0  10     2586.63     2723.95     51.37 o 
   1   0  10     1016.12     1054.35     35.95 o 
   2   0  10     1419.49     1405.88     44.45 o 
   3   0  10      472.88      546.63     35.95 o 
   4   0  10      151.65      167.65     25.13 o 
   5   0  10      466.89      462.02     71.99 o 
   6   0  10       57.37       71.60     28.38 o 
   7   0  10      213.95      279.21     42.97 o 
   8   0  10      205.95      150.85     71.55 o 
 -15   1  10        0.48       29.03     27.39 o 
 -14   1  10        3.82       40.16     25.58 o 
 -13   1  10       13.54       30.47     20.15 o 
 -12   1  10        5.93       17.18     19.26 o 
 -11   1  10       25.17       -1.33     12.80 o 
 -10   1  10      161.17      133.62     16.14 o 
  -9   1  10       65.36       58.22     11.19 o 
  -8   1  10        2.23       -4.28      6.29 o 
  -7   1  10      112.91      121.34      8.97 o 
  -6   1  10       75.11       61.86      7.18 o 
  -5   1  10       22.04       21.90      5.55 o 
  -4   1  10       79.58       81.29      6.58 o 
  -3   1  10      195.78      182.87      8.47 o 
  -2   1  10       22.52       13.73      6.11 o 
  -1   1  10      153.28      178.26      9.60 o 
   0   1  10       41.66       37.72     10.83 o 
   1   1  10       31.50       23.40      6.42 o 
   2   1  10        0.19        2.95      8.23 o 
   3   1  10       55.06       18.69     12.02 o 
   4   1  10       90.70       68.38     15.65 o 
   5   1  10       40.27       46.88     19.15 o 
   6   1  10        1.13       17.12     18.46 o 
   7   1  10        2.53       12.71     20.99 o 
   8   1  10        0.07       51.56     24.43 o 
 -14   2  10       23.00      -14.12     21.67 o 
 -13   2  10       63.12       76.08     27.78 o 
 -12   2  10      394.47      396.15     31.84 o 
 -11   2  10       41.50       40.77     16.07 o 
 -10   2  10       85.15       80.93     16.56 o 
  -9   2  10      572.67      551.02     31.32 o 
  -8   2  10      142.38      136.57     15.35 o 
  -7   2  10      465.22      467.04     21.52 o 
  -6   2  10     1191.12     1196.69     25.43 o 
  -5   2  10      663.24      670.76     22.91 o 
  -4   2  10     1448.85     1375.39     28.06 o 
  -3   2  10      257.04      266.17     13.12 o 
  -2   2  10       19.67       14.66      5.32 o 
  -1   2  10     1233.13     1201.94     24.92 o 
   0   2  10      561.88      573.11     16.69 o 
   1   2  10      885.16      939.47     31.02 o 
   2   2  10      392.34      419.58     20.16 o 
   3   2  10       21.26       40.00     18.83 o 
   4   2  10      357.24      433.26     25.14 o 
   5   2  10      218.20      269.01     23.57 o 
   6   2  10      391.35      373.17     37.35 o 
   7   2  10      318.42      299.95     37.91 o 
   8   2  10       61.87      110.57     29.02 o 
 -14   3  10       27.97       39.46     28.76 o 
 -13   3  10        1.16        4.35     23.45 o 
 -12   3  10       36.04       36.83     19.16 o 
 -11   3  10      117.28      109.00     19.49 o 
 -10   3  10       10.74        2.01     13.12 o 
  -9   3  10       20.82       13.24     10.47 o 
  -8   3  10       11.52       14.24      9.76 o 
  -7   3  10      216.72      200.61     16.46 o 
  -6   3  10        2.73       -1.67      8.08 o 
  -5   3  10      152.30      160.68     12.15 o 
  -4   3  10       16.90       17.00      7.63 o 
  -3   3  10       14.76        2.96      7.00 o 
  -2   3  10       19.49       11.07      7.51 o 
  -1   3  10       66.09       54.52     11.26 o 
   0   3  10      180.68      213.69     19.94 o 
   1   3  10      155.19      159.59     21.12 o 
   2   3  10       12.57       16.33     12.68 o 
   3   3  10        0.66      -14.21      9.48 o 
   4   3  10       18.30       15.19     13.41 o 
   5   3  10       42.43       28.91     17.25 o 
   6   3  10        0.10      -22.84     15.23 o 
   7   3  10        0.01       16.03     22.50 o 
   8   3  10        1.14       -0.32     39.81 o 
 -13   4  10      125.07       92.71     25.36 o 
 -12   4  10      218.91      306.86     35.73 o 
 -11   4  10       70.24       69.11     20.34 o 
 -10   4  10       47.26       62.12     16.73 o 
  -9   4  10       89.88       78.80     14.01 o 
  -8   4  10      135.25      131.02     15.63 o 
  -7   4  10      900.38      902.78     32.32 o 
  -6   4  10      684.04      693.05     25.99 o 
  -5   4  10      290.19      332.40     29.19 o 
  -4   4  10      433.74      450.21     21.78 o 
  -3   4  10      127.67      149.90     14.70 o 
  -2   4  10      276.38      280.23     20.01 o 
  -1   4  10      572.17      626.31     28.41 o 
   0   4  10      560.85      482.33     26.27 o 
   1   4  10      151.94      165.73     17.96 o 
   2   4  10       35.11       42.70     13.48 o 
   3   4  10      256.44      276.54     26.77 o 
   4   4  10      260.65      248.94     30.80 o 
   5   4  10      117.91      177.87     28.61 o 
   6   4  10      125.06      146.38     24.04 o 
   7   4  10      238.09      221.52     29.57 o 
 -12   5  10       45.15       45.05     21.84 o 
 -11   5  10        0.09       -5.67     18.24 o 
 -10   5  10        3.14       -1.72     15.79 o 
  -9   5  10       70.33       64.70     13.78 o 
  -8   5  10        9.22       15.12     10.38 o 
  -7   5  10        7.35        2.97      9.60 o 
  -6   5  10       41.46       45.03     12.35 o 
  -5   5  10        0.07        1.90     12.24 o 
  -4   5  10        8.66        3.57     11.03 o 
  -3   5  10        2.84       -1.00     10.69 o 
  -2   5  10       76.08       65.62     13.70 o 
  -1   5  10       24.92       26.01     12.09 o 
   0   5  10       13.03       -5.91     11.16 o 
   1   5  10       51.79       37.49     13.31 o 
   2   5  10        8.46        0.08     13.66 o 
   3   5  10      165.99      172.06     27.04 o 
   4   5  10        0.81        8.42     18.54 o 
   5   5  10        6.55       16.28     18.88 o 
   6   5  10        9.89        8.05     37.31 o 
 -11   6  10      161.99      187.98     44.96 o 
 -10   6  10       80.78       86.22     27.14 o 
  -9   6  10       58.26       60.23     19.39 o 
  -8   6  10       76.74       75.12     17.20 o 
  -7   6  10      109.30      118.73     17.37 o 
  -6   6  10      234.09      212.66     33.18 o 
  -5   6  10      215.04      200.07     21.20 o 
  -4   6  10      393.79      428.37     45.52 o 
  -3   6  10      189.21      206.82     27.32 o 
  -2   6  10       16.86       20.90     14.82 o 
  -1   6  10      456.94      444.15     31.56 o 
   0   6  10      606.20      543.28     40.27 o 
   1   6  10      367.54      374.23     35.45 o 
   2   6  10      179.47      149.16     25.92 o 
   3   6  10       88.76       65.69     21.81 o 
   4   6  10      105.31      136.92     27.44 o 
   5   6  10       22.11       11.70     22.87 o 
 -10   7  10       17.99        2.66     20.44 o 
  -9   7  10        7.73       37.66     18.70 o 
  -8   7  10       13.78        3.17     16.93 o 
  -7   7  10       12.87       10.05     16.34 o 
  -6   7  10       82.93       76.91     17.57 o 
  -5   7  10       28.08       14.53     15.51 o 
  -4   7  10        8.46       -5.37     16.73 o 
  -3   7  10       51.13       71.87     28.15 o 
  -2   7  10        0.18       17.91     19.94 o 
  -1   7  10        2.45       -0.71     17.04 o 
   0   7  10        3.83      -20.28     16.13 o 
   1   7  10        3.04       11.19     18.39 o 
   2   7  10        6.75        5.86     18.79 o 
   3   7  10       13.02        7.61     18.84 o 
   4   7  10        1.84       -9.48     20.27 o 
  -8   8  10      127.37       91.73     23.89 o 
  -7   8  10       84.89       60.46     20.99 o 
  -6   8  10       17.24        0.03     21.05 o 
  -5   8  10      185.31      202.15     27.02 o 
  -4   8  10       84.48       69.48     20.14 o 
  -3   8  10        6.03        1.00     19.41 o 
  -2   8  10       14.56      -15.01     19.96 o 
  -1   8  10       14.66       13.57     30.25 o 
   0   8  10      142.43      149.64     27.75 o 
   1   8  10       72.02      117.85     28.16 o 
 -14   1  11       10.89       34.60     22.35 o 
 -13   1  11      137.35      115.84     26.11 o 
 -12   1  11      333.53      350.89     34.44 o 
 -11   1  11       26.25       77.58     17.35 o 
 -10   1  11       97.44      109.09     17.37 o 
  -9   1  11      191.67      211.41     20.88 o 
  -8   1  11        4.63       18.16      8.83 o 
  -7   1  11      234.07      245.85     15.86 o 
  -6   1  11     1232.71     1250.14     25.24 o 
  -5   1  11     1307.78     1312.45     34.53 o 
  -4   1  11      274.27      265.01     12.35 o 
  -3   1  11       53.88       56.75      7.42 o 
  -2   1  11      326.43      326.99     13.93 o 
  -1   1  11     1341.78     1323.92     30.87 o 
   0   1  11      839.12      807.49     24.65 o 
   1   1  11     1309.85     1312.09     35.71 o 
   2   1  11      979.84      957.94     32.84 o 
   3   1  11      121.56      130.09     14.74 o 
   4   1  11       84.66      110.34     19.67 o 
   5   1  11      300.40      393.95     31.32 o 
   6   1  11      239.12      246.77     28.68 o 
   7   1  11      101.46       72.98     24.10 o 
   8   1  11       51.76       52.87     23.93 o 
 -14   2  11       55.13       22.63     25.52 o 
 -13   2  11       83.04       61.22     21.43 o 
 -12   2  11       20.20       24.46     15.69 o 
 -11   2  11       14.49        8.19     13.79 o 
 -10   2  11       18.12       20.24     14.32 o 
  -9   2  11       56.70       32.14     20.34 o 
  -8   2  11      735.67      677.60     29.33 o 
  -7   2  11      258.61      246.52     15.86 o 
  -6   2  11      476.82      519.57     22.04 o 
  -5   2  11       35.00       20.22      6.81 o 
  -4   2  11      134.63      118.80      9.32 o 
  -3   2  11        3.39        2.56      6.28 o 
  -2   2  11       28.89       20.41      7.80 o 
  -1   2  11      366.72      392.51     20.16 o 
   0   2  11       40.91       13.85      9.16 o 
   1   2  11      145.45      144.66     15.33 o 
   2   2  11       88.91       61.59     15.71 o 
   3   2  11       10.10       12.78     11.20 o 
   4   2  11        5.86       -9.20     12.53 o 
   5   2  11       32.43       24.19     19.43 o 
   6   2  11        2.11        7.59     19.48 o 
   7   2  11        4.79       41.74     23.64 o 
 -14   3  11      149.00      192.64     39.63 o 
 -13   3  11      251.03      276.80     34.33 o 
 -12   3  11      459.40      458.16     35.36 o 
 -11   3  11      181.72      167.51     21.96 o 
 -10   3  11      241.44      237.51     24.48 o 
  -9   3  11     1074.69     1008.86     37.77 o 
  -8   3  11      649.69      668.17     27.92 o 
  -7   3  11      994.93      951.62     31.87 o 
  -6   3  11      969.78      972.76     34.47 o 
  -5   3  11      308.25      324.28     16.62 o 
  -4   3  11      655.75      691.78     21.99 o 
  -3   3  11      206.68      218.35     15.80 o 
  -2   3  11      267.72      300.21     15.82 o 
  -1   3  11      942.25      993.05     38.19 o 
   0   3  11       60.06       58.96     13.31 o 
   1   3  11      194.65      198.09     19.10 o 
   2   3  11      883.61      904.22     32.63 o 
   3   3  11      232.20      254.42     22.81 o 
   4   3  11      180.29      179.93     23.36 o 
   5   3  11      112.36      101.64     36.34 o 
   6   3  11      157.44      142.59     28.70 o 
   7   3  11      314.39      382.11     42.51 o 
 -13   4  11       21.32       19.51     21.31 o 
 -12   4  11        0.62        9.79     21.56 o 
 -11   4  11       12.28       16.46     15.13 o 
 -10   4  11       29.18       14.94     15.39 o 
  -9   4  11      229.10      189.26     20.29 o 
  -8   4  11       73.72       59.21     13.13 o 
  -7   4  11       13.61       19.09     10.82 o 
  -6   4  11      134.07      133.65     13.95 o 
  -5   4  11       35.77       33.60     15.70 o 
  -4   4  11       39.30       36.47     11.48 o 
  -3   4  11      333.85      292.29     19.04 o 
  -2   4  11      219.78      198.71     18.52 o 
  -1   4  11      158.97      186.59     19.21 o 
   0   4  11       10.36        9.90     12.22 o 
   1   4  11       32.87        9.81     11.93 o 
   2   4  11       76.12       46.55     17.30 o 
   3   4  11      134.23      108.82     23.62 o 
   4   4  11      101.22       36.70     20.86 o 
   5   4  11        2.06       -9.97     18.87 o 
   6   4  11       12.87        7.90     21.35 o 
 -12   5  11       44.24       12.34     20.28 o 
 -11   5  11       83.99       94.58     24.28 o 
 -10   5  11       89.69       91.04     23.63 o 
  -9   5  11       12.92       12.98     13.60 o 
  -8   5  11        5.22       -5.01     10.51 o 
  -7   5  11       44.23       41.17     11.84 o 
  -6   5  11      240.99      268.85     20.74 o 
  -5   5  11      444.62      484.73     28.23 o 
  -4   5  11      421.31      371.06     25.06 o 
  -3   5  11       74.41       62.24     14.65 o 
  -2   5  11      188.23      221.33     20.88 o 
  -1   5  11      825.74      802.60     38.18 o 
   0   5  11      469.40      465.08     32.24 o 
   1   5  11      198.79      172.05     35.67 o 
   2   5  11       47.72       24.82     18.40 o 
   3   5  11       49.40       51.76     21.42 o 
   4   5  11       28.73       21.46     20.80 o 
   5   5  11       43.92       52.65     23.91 o 
 -11   6  11        3.39       -8.25     17.98 o 
 -10   6  11        5.01        1.87     24.45 o 
  -9   6  11        1.70      -12.97     15.03 o 
  -8   6  11        0.03      -13.83     12.98 o 
  -7   6  11        0.07      -11.58     11.75 o 
  -6   6  11       23.06       24.91     13.81 o 
  -5   6  11        0.05      -11.46     15.57 o 
  -4   6  11        0.14       11.46     16.56 o 
  -3   6  11       11.92      -21.19     14.13 o 
  -2   6  11       11.94       35.94     14.57 o 
  -1   6  11       24.03       23.82     15.17 o 
   0   6  11        0.01       -2.09     17.73 o 
   1   6  11       20.60       48.55     19.46 o 
   2   6  11        8.13        8.46     17.86 o 
   3   6  11        7.97       -5.45     18.61 o 
   4   6  11        7.03       -0.59     20.68 o 
 -10   7  11       11.34       37.44     21.29 o 
  -9   7  11        1.57      -21.57     19.05 o 
  -8   7  11        8.05       -1.61     17.21 o 
  -7   7  11       44.39       49.69     21.77 o 
  -6   7  11       47.60       49.06     17.69 o 
  -5   7  11      253.12      267.12     27.98 o 
  -4   7  11      126.75       90.14     33.18 o 
  -3   7  11       83.95       56.19     21.51 o 
  -2   7  11      147.82      187.68     40.37 o 
  -1   7  11      112.49       88.16     24.38 o 
   0   7  11      206.11      218.43     34.50 o 
   1   7  11       44.96       50.96     21.00 o 
   2   7  11       38.67       65.57     23.36 o 
   3   7  11       47.66       46.42     30.00 o 
  -7   8  11        1.49      -17.44     18.92 o 
  -6   8  11       38.45       20.11     19.70 o 
  -5   8  11       29.52       31.78     18.95 o 
  -4   8  11       82.99       54.65     29.86 o 
  -3   8  11       82.43       56.99     23.68 o 
  -2   8  11       27.08       64.78     23.31 o 
  -1   8  11       16.60       -0.92     20.27 o 
   0   8  11       14.85        5.37     22.14 o 
 -14   0  12       45.81        3.79     40.74 o 
 -13   0  12      411.50      420.34     70.53 o 
 -12   0  12      390.44      312.81     88.85 o 
 -11   0  12       30.42       14.98     15.79 o 
 -10   0  12      430.82      448.46     32.51 o 
  -9   0  12      408.59      413.79     31.71 o 
  -8   0  12       68.32       73.05     28.33 o 
  -7   0  12      432.14      462.80     24.73 o 
  -6   0  12     2670.40     2639.59    121.33 o 
  -5   0  12     2299.41     2280.91     67.57 o 
  -4   0  12      537.09      569.87     31.05 o 
  -3   0  12     1449.57     1487.65     51.62 o 
  -2   0  12     1561.54     1556.47     53.91 o 
  -1   0  12      485.54      485.18     26.61 o 
   0   0  12      380.72      403.05     29.99 o 
   1   0  12      645.41      705.73     38.68 o 
   2   0  12      116.15      111.49     26.86 o 
   3   0  12      128.81      119.03     33.35 o 
   4   0  12        8.72       21.50     21.90 o 
   5   0  12      390.68      477.33     50.25 o 
   6   0  12      251.86      267.81     48.71 o 
   7   0  12      163.67       38.75     31.62 o 
 -14   1  12        1.37        8.70     20.51 o 
 -13   1  12        4.46      -11.94     17.41 o 
 -12   1  12        3.68       13.69     14.04 o 
 -11   1  12        6.23       18.59     13.92 o 
 -10   1  12        6.54       -4.45     12.14 o 
  -9   1  12       65.43       54.05     14.64 o 
  -8   1  12       23.91       31.02     13.86 o 
  -7   1  12       44.19       46.75     13.31 o 
  -6   1  12        1.21        0.82      8.69 o 
  -5   1  12      505.84      510.11     29.61 o 
  -4   1  12      114.07      121.86     12.95 o 
  -3   1  12        0.60       -4.56      8.01 o 
  -2   1  12        5.71       -4.96      8.89 o 
  -1   1  12      167.76      161.22     15.20 o 
   0   1  12       18.48       17.83      9.60 o 
   1   1  12      528.11      505.81     24.05 o 
   2   1  12      101.61       76.40     14.08 o 
   3   1  12       45.59       52.62     16.93 o 
   4   1  12       35.22       10.60     17.97 o 
   5   1  12       65.08       57.51     23.25 o 
   6   1  12        0.48       -3.49     18.87 o 
   7   1  12       11.06        4.47     20.30 o 
 -14   2  12       15.65       38.51     26.71 o 
 -13   2  12       76.71       70.56     20.32 o 
 -12   2  12      278.59      268.75     40.09 o 
 -11   2  12       51.08       44.28     16.21 o 
 -10   2  12      230.42      191.80     22.45 o 
  -9   2  12      359.83      384.39     28.25 o 
  -8   2  12       33.65       31.94     11.50 o 
  -7   2  12      520.95      539.49     24.19 o 
  -6   2  12     1174.16     1169.34     47.90 o 
  -5   2  12      309.01      312.85     18.08 o 
  -4   2  12      196.68      204.95     16.34 o 
  -3   2  12       13.31        3.18      8.91 o 
  -2   2  12      876.35      889.32     30.88 o 
  -1   2  12      457.80      484.08     26.06 o 
   0   2  12       20.26        7.15     10.87 o 
   1   2  12      720.87      738.80     29.12 o 
   2   2  12      313.40      363.88     23.04 o 
   3   2  12       53.17       72.14     16.81 o 
   4   2  12      319.89      384.22     30.84 o 
   5   2  12      283.72      281.50     39.36 o 
   6   2  12      212.64      240.34     35.11 o 
   7   2  12      200.25      227.16     36.99 o 
 -14   3  12       27.99       48.91     28.78 o 
 -13   3  12        8.84       25.66     19.23 o 
 -12   3  12       61.08       43.43     17.41 o 
 -11   3  12        0.06       15.51     14.52 o 
 -10   3  12      294.87      260.32     26.34 o 
  -9   3  12        1.49        2.95     12.89 o 
  -8   3  12        0.08        3.18      9.93 o 
  -7   3  12       84.56       68.52     12.43 o 
  -6   3  12       31.73       20.84     11.62 o 
  -5   3  12      111.85      144.60     16.36 o 
  -4   3  12      199.70      210.58     14.27 o 
  -3   3  12       97.37       87.63     11.19 o 
  -2   3  12      105.82      138.62     14.58 o 
  -1   3  12       25.28       43.63     12.57 o 
   0   3  12      253.47      252.04     23.99 o 
   1   3  12       90.43       82.44     16.80 o 
   2   3  12       16.60        7.91     14.43 o 
   3   3  12        0.87      -20.95     13.97 o 
   4   3  12       30.30       31.30     17.23 o 
   5   3  12       14.54        2.59     18.00 o 
   6   3  12        3.00       -3.86     19.57 o 
 -13   4  12       46.39       56.44     24.23 o 
 -12   4  12       27.88       27.08     29.04 o 
 -11   4  12       99.38       79.69     19.90 o 
 -10   4  12      122.15      130.63     21.08 o 
  -9   4  12      194.70      245.47     26.98 o 
  -8   4  12       95.05       94.20     21.67 o 
  -7   4  12       38.11       41.88     12.72 o 
  -6   4  12      382.28      426.54     30.22 o 
  -5   4  12      173.88      172.86     18.36 o 
  -4   4  12       94.68      122.92     14.35 o 
  -3   4  12       63.82       64.69     13.51 o 
  -2   4  12       19.69       26.15     12.21 o 
  -1   4  12      290.62      267.89     21.73 o 
   0   4  12      143.47      143.85     18.45 o 
   1   4  12      577.90      581.19     45.35 o 
   2   4  12      842.11      818.96     74.11 o 
   3   4  12       85.11       76.10     21.66 o 
   4   4  12       56.82       19.68     20.75 o 
   5   4  12      132.82      203.13     32.66 o 
 -12   5  12       19.17       -2.52     19.94 o 
 -11   5  12       12.44        0.89     16.69 o 
 -10   5  12       10.25      -14.05     13.38 o 
  -9   5  12        4.13       17.34     19.42 o 
  -8   5  12       14.48       20.85     12.69 o 
  -7   5  12       54.29       36.15     13.01 o 
  -6   5  12       18.44       14.07     12.08 o 
  -5   5  12      225.23      225.59     21.71 o 
  -4   5  12      133.81      136.01     20.50 o 
  -3   5  12       20.77       44.64     15.57 o 
  -2   5  12       27.23       37.92     15.33 o 
  -1   5  12      151.57      112.54     18.96 o 
   0   5  12       17.39        2.10     15.19 o 
   1   5  12        9.17      -21.24     16.07 o 
   2   5  12       75.01       71.38     21.81 o 
   3   5  12        0.07        9.00     19.94 o 
   4   5  12        1.80       -6.24     18.25 o 
   5   5  12        4.63       32.38     23.66 o 
 -11   6  12       66.28       61.64     24.42 o 
 -10   6  12      111.29      121.13     23.70 o 
  -9   6  12       22.05        0.14     15.06 o 
  -8   6  12      127.15      158.24     28.48 o 
  -7   6  12      402.91      413.44     27.41 o 
  -6   6  12      250.41      245.42     23.46 o 
  -5   6  12      442.80      438.06     38.90 o 
  -4   6  12       84.03       85.95     22.26 o 
  -3   6  12       25.81       26.47     31.27 o 
  -2   6  12      277.39      308.39     33.10 o 
  -1   6  12      239.25      245.31     34.77 o 
   0   6  12      348.64      393.48     38.03 o 
   1   6  12      181.90      218.51     29.66 o 
   2   6  12      149.67      182.81     33.71 o 
   3   6  12       65.19       60.53     28.98 o 
  -9   7  12       24.39       24.72     20.96 o 
  -8   7  12       12.40       15.14     15.02 o 
  -7   7  12        4.65      -17.35     14.28 o 
  -6   7  12        0.07       -7.34     15.44 o 
  -5   7  12        1.88        0.62     15.35 o 
  -4   7  12        1.16       -4.03     22.71 o 
  -3   7  12       40.92       80.72     23.67 o 
  -2   7  12       30.37       24.86     27.67 o 
  -1   7  12        2.03        7.88     23.12 o 
   0   7  12        7.92        7.86     18.23 o 
   1   7  12       28.57       26.64     20.67 o 
   2   7  12        0.04        4.33     20.43 o 
  -6   8  12       99.52      125.04     29.49 o 
  -5   8  12       26.79       22.07     18.79 o 
  -4   8  12       19.04       -9.92     21.70 o 
  -3   8  12        3.42       17.61     21.03 o 
  -2   8  12       31.97       47.16     24.42 o 
 -14   1  13       41.91       31.92     21.98 o 
 -13   1  13      144.95      167.40     24.15 o 
 -12   1  13      150.27      122.88     25.54 o 
 -11   1  13        9.15       25.77     14.70 o 
 -10   1  13      337.63      319.03     26.56 o 
  -9   1  13      122.10      148.81     19.79 o 
  -8   1  13       16.44       -8.80     11.22 o 
  -7   1  13     1345.09     1298.09     38.95 o 
  -6   1  13     1185.47     1186.92     36.54 o 
  -5   1  13       27.85       48.40     14.61 o 
  -4   1  13      241.63      287.19     17.72 o 
  -3   1  13      488.79      490.86     21.82 o 
  -2   1  13      485.60      501.77     22.82 o 
  -1   1  13      266.27      287.79     20.85 o 
   0   1  13      514.28      557.31     28.45 o 
   1   1  13     1068.56     1123.21     67.04 o 
   2   1  13      158.56      171.15     25.35 o 
   3   1  13       39.70       34.09     18.51 o 
   4   1  13      218.67      234.28     30.82 o 
   5   1  13       60.90       92.04     25.12 o 
   6   1  13       48.77       57.10     25.60 o 
 -14   2  13        0.52      -19.55     20.84 o 
 -13   2  13        2.61       -1.89     14.65 o 
 -12   2  13        0.02        2.59     15.59 o 
 -11   2  13        3.54       15.72     14.27 o 
 -10   2  13        8.05        2.32     13.61 o 
  -9   2  13      290.12      337.29     27.45 o 
  -8   2  13      148.24      140.89     16.80 o 
  -7   2  13       78.90       72.49     14.14 o 
  -6   2  13        1.63      -15.93     10.62 o 
  -5   2  13       29.69       15.67     11.64 o 
  -4   2  13       94.09      100.62     13.78 o 
  -3   2  13       97.48      113.06     15.50 o 
  -2   2  13       30.96       16.62     12.50 o 
  -1   2  13      111.72      107.32     20.77 o 
   0   2  13        2.72      -13.16      9.99 o 
   1   2  13       16.24       11.56     11.64 o 
   2   2  13      125.19      126.86     20.51 o 
   3   2  13       14.29       18.58     29.30 o 
   4   2  13        6.22       10.15     19.15 o 
   5   2  13       25.57        2.68     19.40 o 
   6   2  13        5.34        1.70     21.69 o 
 -13   3  13       95.30      107.94     23.01 o 
 -12   3  13       98.50       51.68     21.94 o 
 -11   3  13      348.29      370.84     31.56 o 
 -10   3  13      491.33      428.35     32.73 o 
  -9   3  13      125.09       53.50     29.87 o 
  -8   3  13        8.60        3.37     11.89 o 
  -7   3  13      175.70      191.78     27.65 o 
  -6   3  13      816.62      853.15     38.47 o 
  -5   3  13      362.56      398.98     28.49 o 
  -4   3  13      206.79      188.40     18.69 o 
  -3   3  13      165.47      185.40     16.42 o 
  -2   3  13       28.05       26.60     12.61 o 
  -1   3  13       93.10       87.32     15.27 o 
   0   3  13      447.12      488.13     28.77 o 
   1   3  13      861.13      817.77     76.09 o 
   2   3  13      245.53      247.12     29.93 o 
   3   3  13        5.89       43.03     21.79 o 
   4   3  13       65.95       74.66     24.01 o 
   5   3  13      198.78      128.96     39.15 o 
 -13   4  13        0.18      -19.30     16.93 o 
 -12   4  13       76.86       56.13     19.20 o 
 -11   4  13        0.37       -3.63     14.62 o 
 -10   4  13       20.93       10.40     18.83 o 
  -9   4  13       12.84        4.87     12.98 o 
  -8   4  13       65.75       31.31     12.26 o 
  -7   4  13       64.99       47.10     13.58 o 
  -6   4  13       35.73       22.32     11.60 o 
  -5   4  13       11.69       17.07     12.12 o 
  -4   4  13      141.00      128.24     15.53 o 
  -3   4  13       75.68       86.55     15.52 o 
  -2   4  13       45.48       31.04     14.28 o 
  -1   4  13      102.95      105.89     30.66 o 
   0   4  13        0.42        0.69     15.14 o 
   1   4  13       58.11       34.62     22.18 o 
   2   4  13        0.02       -1.73     22.62 o 
   3   4  13       29.30        3.83     19.01 o 
   4   4  13        6.29       14.13     25.36 o 
   5   4  13        6.22       -5.89     21.21 o 
 -12   5  13       76.98       36.20     23.53 o 
 -11   5  13       44.18       43.18     19.19 o 
 -10   5  13       12.92       15.59     16.21 o 
  -9   5  13        9.43      -15.22     13.20 o 
  -8   5  13       64.91       70.56     16.78 o 
  -7   5  13      263.53      247.56     26.31 o 
  -6   5  13      247.99      230.03     36.87 o 
  -5   5  13      253.82      258.37     45.56 o 
  -4   5  13      168.19      197.57     27.04 o 
  -3   5  13      230.05      279.68     26.12 o 
  -2   5  13      284.63      253.79     31.04 o 
  -1   5  13       97.15       86.61     21.80 o 
   0   5  13       35.05       33.52     18.53 o 
   1   5  13      103.53      144.04     34.98 o 
   2   5  13      167.71      206.99     32.31 o 
   3   5  13       11.77       22.12     36.67 o 
   4   5  13       42.49       64.19     41.19 o 
 -10   6  13        2.66      -20.00     16.83 o 
  -9   6  13       41.95       48.90     17.59 o 
  -8   6  13        5.25      -16.00     13.00 o 
  -7   6  13        9.66       37.39     13.96 o 
  -6   6  13       25.74       22.55     16.81 o 
  -5   6  13       29.26       44.96     22.00 o 
  -4   6  13        2.46       26.34     19.21 o 
  -3   6  13        4.10       -0.42     25.60 o 
  -2   6  13        0.56      -15.59     15.09 o 
  -1   6  13        1.04       15.98     21.74 o 
   0   6  13        2.42      -10.44     17.23 o 
   1   6  13        0.11       -9.17     18.78 o 
   2   6  13       21.71       -5.92     19.26 o 
  -8   7  13       45.01       85.26     20.14 o 
  -7   7  13       99.33       82.15     20.04 o 
  -6   7  13       93.39      111.46     22.22 o 
  -5   7  13      117.59      158.15     34.29 o 
  -4   7  13       65.94       77.94     24.07 o 
  -3   7  13       11.56       24.71     20.92 o 
  -2   7  13      114.69      117.08     26.29 o 
  -1   7  13       60.52       40.05     21.58 o 
   0   7  13       31.36       57.77     37.68 o 
 -14   0  14       42.95       19.22     42.17 o 
 -13   0  14        1.25       28.42     39.36 o 
 -12   0  14       85.69      140.92     50.92 o 
 -11   0  14        3.30       -2.99     32.10 o 
 -10   0  14      216.59      252.00     53.08 o 
  -9   0  14       16.14       41.19     61.01 o 
  -8   0  14       17.88       -4.87     11.72 o 
  -7   0  14     2414.92     2513.06     75.89 o 
  -6   0  14      169.60      196.21     23.10 o 
  -5   0  14       27.69       23.58     21.37 o 
  -4   0  14     1252.22     1226.93     49.23 o 
  -3   0  14        6.47        3.98     17.14 o 
  -2   0  14      274.55      354.81     29.62 o 
  -1   0  14      190.62      192.92     24.67 o 
   0   0  14      101.80      104.75     17.99 o 
   1   0  14      250.83      208.73     48.34 o 
   2   0  14        7.37        3.17     29.73 o 
   3   0  14      128.25       49.77     35.61 o 
   4   0  14      226.65      250.58     58.11 o 
   5   0  14       24.07      -18.67     38.07 o 
 -14   1  14       10.36       19.66     22.35 o 
 -13   1  14        1.64        1.05     16.54 o 
 -12   1  14        2.15        3.24     14.97 o 
 -11   1  14        6.52       13.52     14.17 o 
 -10   1  14        7.12       31.44     14.58 o 
  -9   1  14      123.03      124.80     19.51 o 
  -8   1  14        1.54        7.09     11.95 o 
  -7   1  14        4.85       -1.90      9.98 o 
  -6   1  14        7.70        6.17     11.11 o 
  -5   1  14      154.98      121.23     21.38 o 
  -4   1  14        0.73        2.17     10.23 o 
  -3   1  14        3.44       -0.21      9.67 o 
  -2   1  14       14.59        9.68      9.70 o 
  -1   1  14       36.33       33.79     13.24 o 
   0   1  14       36.94       23.70     13.40 o 
   1   1  14        7.64       18.00     16.60 o 
   2   1  14       23.10      -13.54     20.76 o 
   3   1  14       18.53        5.68     48.48 o 
   4   1  14        1.55        9.03     26.06 o 
   5   1  14        3.96       26.81     29.84 o 
 -14   2  14       72.24      112.35     23.43 o 
 -13   2  14      137.14      112.32     31.59 o 
 -12   2  14       65.66       64.50     19.39 o 
 -11   2  14      281.88      243.48     26.44 o 
 -10   2  14      218.72      235.06     25.07 o 
  -9   2  14       11.78       28.17     15.40 o 
  -8   2  14      175.54      200.22     20.32 o 
  -7   2  14      292.88      272.72     21.73 o 
  -6   2  14      387.68      378.58     27.54 o 
  -5   2  14      132.57      158.60     19.22 o 
  -4   2  14      443.78      438.74     23.51 o 
  -3   2  14      551.32      542.97     28.20 o 
  -2   2  14        1.86       18.44     13.43 o 
  -1   2  14      316.84      363.57     28.88 o 
   0   2  14      682.95      677.37     69.56 o 
   1   2  14      489.99      534.39     67.67 o 
   2   2  14      324.75      392.31     36.35 o 
   3   2  14       23.45       32.01     45.52 o 
   4   2  14       88.67       76.67     25.29 o 
   5   2  14      155.00      180.88     32.39 o 
 -13   3  14       10.47       22.17     18.59 o 
 -12   3  14        7.61       -5.43     15.91 o 
 -11   3  14        0.07       -2.48     14.62 o 
 -10   3  14      179.41      177.50     44.07 o 
  -9   3  14       54.32       27.22     16.71 o 
  -8   3  14       32.29       45.35     13.93 o 
  -7   3  14       21.39       25.44     12.80 o 
  -6   3  14        1.58      -17.29     11.53 o 
  -5   3  14        1.83       -4.68     10.97 o 
  -4   3  14       47.63       31.04     15.75 o 
  -3   3  14       15.32       10.61     13.35 o 
  -2   3  14        0.53       -3.56     13.35 o 
  -1   3  14       24.17       37.76     18.41 o 
   0   3  14       89.69       90.34     21.68 o 
   1   3  14       17.73       22.26     16.97 o 
   2   3  14        8.25       -0.13     17.71 o 
   3   3  14        0.19      -14.19     17.18 o 
   4   3  14        0.03       10.12     24.12 o 
 -12   4  14      261.00      197.18     27.17 o 
 -11   4  14      219.07      247.87     27.93 o 
 -10   4  14      124.59       99.24     21.34 o 
  -9   4  14       17.83      -10.37     14.97 o 
  -8   4  14       17.32       25.80     14.53 o 
  -7   4  14      310.50      308.33     24.89 o 
  -6   4  14      244.93      239.19     23.02 o 
  -5   4  14      249.74      215.69     28.12 o 
  -4   4  14      159.16      150.85     29.23 o 
  -3   4  14       61.26       66.18     17.31 o 
  -2   4  14      192.62      197.98     29.79 o 
  -1   4  14      215.75      179.42     31.04 o 
   0   4  14      405.63      357.36     34.97 o 
   1   4  14      390.60      370.44     57.15 o 
   2   4  14       70.93      103.87     32.91 o 
   3   4  14       11.91       14.18     21.46 o 
   4   4  14       98.57      119.61     29.52 o 
 -11   5  14        1.68       11.37     26.09 o 
 -10   5  14        6.97        7.65     16.65 o 
  -9   5  14       38.37       59.13     19.23 o 
  -8   5  14       10.12       -9.69     15.00 o 
  -7   5  14        2.22      -19.40     15.01 o 
  -6   5  14       82.77       49.69     18.63 o 
  -5   5  14       48.35       29.09     17.89 o 
  -4   5  14        0.67      -24.25     18.99 o 
  -3   5  14       48.78       42.55     18.77 o 
  -2   5  14        7.32        6.47     16.65 o 
  -1   5  14       56.53       56.50     35.64 o 
   0   5  14        1.89       -1.37     17.63 o 
   1   5  14        2.25        6.80     20.15 o 
   2   5  14        5.62      -26.56     17.71 o 
   3   5  14        2.89       -1.15     20.29 o 
 -10   6  14       11.42       14.87     24.35 o 
  -9   6  14       29.87       30.04     20.81 o 
  -8   6  14       83.98       61.67     18.66 o 
  -7   6  14       85.22       84.14     17.36 o 
  -6   6  14       86.92       70.99     22.50 o 
  -5   6  14      131.84      161.71     41.96 o 
  -4   6  14       88.20      125.62     26.79 o 
  -3   6  14       61.75       38.84     22.28 o 
  -2   6  14      101.81      106.48     46.18 o 
  -1   6  14        8.69       13.24     19.00 o 
   0   6  14       35.67       30.02     21.17 o 
   1   6  14      103.30       44.79     22.57 o 
  -7   7  14        0.22       15.93     16.62 o 
  -6   7  14        3.73        3.61     17.99 o 
  -5   7  14        5.85       -6.97     20.48 o 
  -4   7  14        0.05       -9.39     19.67 o 
  -3   7  14        0.83      -21.38     18.79 o 
  -2   7  14        0.75      -15.25     18.51 o 
  -1   7  14        0.59       32.79     21.79 o 
 -14   1  15       34.17       54.76     34.45 o 
 -13   1  15       53.94       53.22     24.79 o 
 -12   1  15      247.35      242.11     30.99 o 
 -11   1  15      264.78      286.43     27.49 o 
 -10   1  15      247.01      246.39     25.13 o 
  -9   1  15      156.12      121.40     19.65 o 
  -8   1  15      180.39      224.63     30.71 o 
  -7   1  15      478.36      484.99     35.77 o 
  -6   1  15      256.01      263.09     24.74 o 
  -5   1  15      557.37      583.75     29.15 o 
  -4   1  15      922.37      884.02     35.16 o 
  -3   1  15       32.27       35.05     13.22 o 
  -2   1  15       46.65       49.25     12.73 o 
  -1   1  15      225.01      241.02     30.30 o 
   0   1  15      134.33      213.08     38.88 o 
   1   1  15      311.73      341.02     34.25 o 
   2   1  15      151.51      257.99     67.55 o 
   3   1  15       58.21       66.37     30.83 o 
   4   1  15      111.55       90.88     56.29 o 
 -13   2  15        1.50       -8.35     16.73 o 
 -12   2  15        0.43      -13.38     14.60 o 
 -11   2  15        0.07        6.33     14.64 o 
 -10   2  15       36.83       26.10     15.63 o 
  -9   2  15        3.99       -4.82     12.74 o 
  -8   2  15        9.20       -1.06     13.26 o 
  -7   2  15      122.26      140.58     20.10 o 
  -6   2  15       89.84       74.27     18.84 o 
  -5   2  15       38.13       16.25     12.78 o 
  -4   2  15        0.01        8.61     10.73 o 
  -3   2  15      111.15      103.48     15.42 o 
  -2   2  15      121.63      166.23     25.44 o 
  -1   2  15       73.39       41.31     21.51 o 
   0   2  15        0.44       10.31     19.98 o 
   1   2  15        2.33       -9.91     19.94 o 
   2   2  15        7.73      -13.87     21.60 o 
   3   2  15       23.64        4.31     25.24 o 
   4   2  15        2.31      -31.51     25.87 o 
 -13   3  15       82.26       79.32     22.71 o 
 -12   3  15      175.48      208.28     27.26 o 
 -11   3  15       28.00       15.52     16.74 o 
 -10   3  15        0.93       -3.86     14.50 o 
  -9   3  15       15.42       19.87     14.88 o 
  -8   3  15       18.82       19.59     13.64 o 
  -7   3  15      120.99      153.02     22.10 o 
  -6   3  15       46.49       57.85     17.40 o 
  -5   3  15       64.23       52.91     16.78 o 
  -4   3  15       12.21       24.63     15.34 o 
  -3   3  15       19.31        7.64     17.08 o 
  -2   3  15      131.58      144.47     30.81 o 
  -1   3  15      276.39      280.49     38.76 o 
   0   3  15      281.62      369.20     45.69 o 
   1   3  15      172.31      254.02     40.25 o 
   2   3  15       79.49       55.66     51.71 o 
   3   3  15       42.99       72.05     76.22 o 
 -12   4  15       85.57       95.74     22.99 o 
 -11   4  15       82.13       49.90     19.20 o 
 -10   4  15       72.16       61.68     19.63 o 
  -9   4  15        8.04       22.35     18.86 o 
  -8   4  15        8.86      -11.69     14.03 o 
  -7   4  15       41.12       37.66     19.69 o 
  -6   4  15      153.01      123.78     20.94 o 
  -5   4  15        7.43       15.27     18.18 o 
  -4   4  15      118.88       61.94     24.39 o 
  -3   4  15      107.89      112.96     45.25 o 
  -2   4  15       15.98       11.65     35.03 o 
  -1   4  15        0.07       31.81     22.90 o 
   0   4  15       16.33        9.98     24.48 o 
   1   4  15       20.53       -7.87     22.00 o 
   2   4  15       50.24       15.97     21.61 o 
   3   4  15        0.71      -21.05     22.37 o 
 -11   5  15       46.49       16.67     19.33 o 
 -10   5  15       92.70      113.11     29.93 o 
  -9   5  15      111.14      181.18     31.78 o 
  -8   5  15      101.98       80.38     22.25 o 
  -7   5  15      120.33       98.33     20.64 o 
  -6   5  15      189.91      221.35     31.80 o 
  -5   5  15      301.74      342.92     45.49 o 
  -4   5  15      133.05       86.55     27.94 o 
  -3   5  15       37.40       16.78     20.89 o 
  -2   5  15       70.73       85.34     41.31 o 
  -1   5  15       46.86       40.49     20.83 o 
   0   5  15      278.00      237.50     32.95 o 
   1   5  15      215.37      209.21     32.56 o 
  -9   6  15        2.12       -2.29     16.70 o 
  -8   6  15        1.29      -16.17     16.30 o 
  -7   6  15        3.80        7.06     16.46 o 
  -6   6  15       13.31       22.62     20.52 o 
  -5   6  15        0.64       10.07     19.26 o 
  -4   6  15        1.08       30.97     20.35 o 
  -3   6  15        1.43       38.07     20.19 o 
  -2   6  15        5.39      -18.69     18.37 o 
  -1   6  15       20.50        4.24     20.33 o 
   0   6  15       11.33        9.31     20.22 o 
 -13   0  16       17.28       19.22     40.35 o 
 -12   0  16       34.98       39.22     36.92 o 
 -11   0  16       51.80       51.06     42.41 o 
 -10   0  16      102.12      177.91     47.70 o 
  -9   0  16      148.69      188.84     50.23 o 
  -8   0  16       49.47       -5.87     29.40 o 
  -7   0  16       23.42        7.88     31.30 o 
  -6   0  16      211.37      229.01     26.34 o 
  -5   0  16      112.39       61.97     18.69 o 
  -4   0  16      203.23      198.48     26.45 o 
  -3   0  16       17.00       19.10     25.43 o 
  -2   0  16        1.44       -7.77     18.24 o 
  -1   0  16      110.01       72.36     26.09 o 
   0   0  16       39.03       60.43     34.05 o 
   1   0  16      362.49      292.20     60.33 o 
   2   0  16      163.34       68.72     39.84 o 
   3   0  16        1.08      -20.60     35.24 o 
 -13   1  16        1.54       31.31     31.10 o 
 -12   1  16       22.90       13.35     19.85 o 
 -11   1  16        2.25       17.42     15.41 o 
 -10   1  16       40.44       36.22     15.90 o 
  -9   1  16       27.55       71.17     25.86 o 
  -8   1  16       58.45       20.46     16.50 o 
  -7   1  16       13.99       39.88     23.54 o 
  -6   1  16       45.83       31.44     16.24 o 
  -5   1  16       13.62        9.58     13.20 o 
  -4   1  16        2.53      -15.34     10.23 o 
  -3   1  16        3.58       -6.44     13.42 o 
  -2   1  16       13.35        5.01     17.33 o 
  -1   1  16       49.81       45.90     20.15 o 
   0   1  16      158.54      130.36     25.12 o 
   1   1  16       34.10      -11.90     20.30 o 
   2   1  16        0.32        8.38     50.20 o 
   3   1  16        0.05      -24.71     26.33 o 
 -13   2  16       68.08       47.51     28.82 o 
 -12   2  16      181.64      163.01     25.20 o 
 -11   2  16       36.44       12.93     19.13 o 
 -10   2  16      143.92      183.42     24.35 o 
  -9   2  16       71.61       16.95     14.40 o 
  -8   2  16       19.78       60.97     17.09 o 
  -7   2  16      395.40      391.19     31.25 o 
  -6   2  16      291.76      279.77     41.98 o 
  -5   2  16      394.06      443.44     31.52 o 
  -4   2  16      144.62      127.57     20.47 o 
  -3   2  16       41.36       30.52     15.98 o 
  -2   2  16      396.48      444.40     81.34 o 
  -1   2  16      278.61      321.64     41.39 o 
   0   2  16      277.09      319.02     42.91 o 
   1   2  16      165.61      202.00     37.05 o 
   2   2  16       27.21       66.23     41.60 o 
   3   2  16       47.61        8.95     37.26 o 
 -12   3  16       32.16       38.45     19.30 o 
 -11   3  16       45.43       16.76     16.79 o 
 -10   3  16        6.50       10.47     14.83 o 
  -9   3  16        0.48        0.93     13.95 o 
  -8   3  16       48.47       47.47     17.10 o 
  -7   3  16       37.35       19.10     18.03 o 
  -6   3  16        2.55      -15.62     14.59 o 
  -5   3  16       77.85       74.44     28.31 o 
  -4   3  16       13.57       15.01     15.46 o 
  -3   3  16       29.05       39.83     44.35 o 
  -2   3  16       57.89       68.22     25.56 o 
  -1   3  16      122.86      140.59     33.76 o 
   0   3  16        0.87      -19.42     20.26 o 
   1   3  16        0.35      -17.59     23.25 o 
   2   3  16        3.53       -5.58     25.36 o 
 -11   4  16       16.03        5.10     17.88 o 
 -10   4  16       78.50      108.93     25.71 o 
  -9   4  16       34.00       28.53     20.05 o 
  -8   4  16      109.01      100.26     21.71 o 
  -7   4  16      140.53      192.94     29.54 o 
  -6   4  16      207.74      211.25     26.33 o 
  -5   4  16      253.59      247.08     31.99 o 
  -4   4  16       87.67       95.38     26.39 o 
  -3   4  16      149.47       98.89     28.54 o 
  -2   4  16      137.08       95.66     30.00 o 
  -1   4  16       58.06       35.82     24.64 o 
   0   4  16      173.49      158.70     45.10 o 
   1   4  16      102.47       83.05     31.70 o 
 -10   5  16       15.21       57.54     21.14 o 
  -9   5  16       20.26       15.88     17.17 o 
  -8   5  16        0.32       15.92     17.60 o 
  -7   5  16       13.59       11.11     16.35 o 
  -6   5  16        0.05       -7.54     18.10 o 
  -5   5  16        8.49       20.04     25.51 o 
  -4   5  16        3.88       10.70     22.97 o 
  -3   5  16       24.07       15.28     26.16 o 
  -2   5  16       13.47        3.83     22.31 o 
  -1   5  16        0.39       22.39     24.40 o 
   0   5  16       27.99        4.25     25.65 o 
  -8   6  16        0.61       10.40     21.70 o 
  -7   6  16       18.50       26.16     19.05 o 
  -6   6  16       67.29       17.84     28.21 o 
  -5   6  16       35.81       56.60     30.55 o 
  -4   6  16       38.21       33.47     29.13 o 
  -3   6  16        1.10       53.33     29.30 o 
  -2   6  16        5.46        9.14     23.44 o 
 -13   1  17       66.15       73.90     33.25 o 
 -12   1  17      103.75      187.59     44.01 o 
 -11   1  17      117.27      112.17     32.40 o 
 -10   1  17      181.94      233.15     66.99 o 
  -9   1  17       19.35       -0.13     13.68 o 
  -8   1  17       18.08       29.58     15.45 o 
  -7   1  17      325.70      335.32     33.79 o 
  -6   1  17      317.32      334.68     29.11 o 
  -5   1  17      159.78      149.37     21.41 o 
  -4   1  17       84.67      156.35     28.64 o 
  -3   1  17       19.89       30.36     17.56 o 
  -2   1  17       55.43       59.96     27.26 o 
  -1   1  17      101.30       76.78     22.06 o 
   0   1  17      115.37      110.13     43.48 o 
   1   1  17      217.42      246.09     42.43 o 
   2   1  17      112.33      138.63     37.95 o 
 -12   2  17       15.94        4.79     16.64 o 
 -11   2  17        3.88       -7.82     15.49 o 
 -10   2  17       11.55       -3.41     14.65 o 
  -9   2  17        9.86       -6.95     14.38 o 
  -8   2  17        2.87      -19.15     12.76 o 
  -7   2  17       15.96       44.93     20.95 o 
  -6   2  17        1.63       10.19     28.85 o 
  -5   2  17       84.77       89.17     21.57 o 
  -4   2  17        3.45        7.38     15.45 o 
  -3   2  17       20.76       16.44     16.31 o 
  -2   2  17        0.02       -0.82     15.77 o 
  -1   2  17        2.40        0.57     20.93 o 
   0   2  17       12.68       35.34     25.76 o 
   1   2  17        2.97      -10.69     30.88 o 
   2   2  17        6.64       -0.38     39.86 o 
 -12   3  17        0.61       -5.74     17.76 o 
 -11   3  17        6.93        9.93     17.91 o 
 -10   3  17      101.94       62.96     20.76 o 
  -9   3  17        5.80        7.42     18.01 o 
  -8   3  17        4.60       -3.60     15.19 o 
  -7   3  17       88.27      101.05     44.35 o 
  -6   3  17       68.74       47.75     21.50 o 
  -5   3  17      140.76      127.15     30.37 o 
  -4   3  17      188.47      159.88     27.55 o 
  -3   3  17      151.18      121.56     30.46 o 
  -2   3  17      118.32      169.60     36.38 o 
  -1   3  17       41.14        0.01     24.75 o 
   0   3  17      123.60      111.04     33.01 o 
   1   3  17      118.41       76.16     33.64 o 
 -11   4  17        4.99       12.22     17.72 o 
 -10   4  17       17.40       36.19     19.05 o 
  -9   4  17       10.33       -3.80     18.72 o 
  -8   4  17        2.07       -6.68     16.08 o 
  -7   4  17        3.28      -19.71     21.78 o 
  -6   4  17       99.38      121.64     32.02 o 
  -5   4  17       25.90       10.90     19.56 o 
  -4   4  17        0.05       35.56     23.68 o 
  -3   4  17        4.32        5.52     22.46 o 
  -2   4  17        8.73       28.25     24.59 o 
  -1   4  17        0.05        0.48     24.91 o 
   0   4  17        1.05       -8.59     23.09 o 
  -9   5  17       17.76       19.29     18.62 o 
  -8   5  17       22.38       16.74     20.74 o 
  -7   5  17      158.31      142.31     35.11 o 
  -6   5  17      111.40      123.65     28.04 o 
  -5   5  17       47.96       64.93     30.39 o 
  -4   5  17       42.55       45.08     27.35 o 
  -3   5  17       46.17        2.57     22.73 o 
  -2   5  17       68.09       65.82     44.95 o 
 -12   0  18      180.66      196.58     63.31 o 
 -11   0  18      229.58      240.22     64.89 o 
 -10   0  18       53.23      146.27     50.80 o 
  -9   0  18        1.00       20.59     33.77 o 
  -8   0  18       26.82       52.50     37.62 o 
  -7   0  18      210.20      147.49     49.40 o 
  -6   0  18      240.53      206.77     50.04 o 
  -5   0  18      116.41      159.20     48.20 o 
  -4   0  18       12.66       46.21     33.41 o 
  -3   0  18       36.91       61.55     24.79 o 
  -2   0  18       85.78      123.68     42.37 o 
  -1   0  18      168.78       43.77     37.24 o 
   0   0  18      227.22      267.81     57.72 o 
   1   0  18      127.91      154.69     53.79 o 
 -12   1  18        3.61        2.39     40.00 o 
 -11   1  18        0.48      -15.72     33.06 o 
 -10   1  18        8.35      -16.42     24.51 o 
  -9   1  18       11.58       11.06     37.85 o 
  -8   1  18        9.62        0.74     18.21 o 
  -7   1  18       21.69       27.22     19.21 o 
  -6   1  18        0.00      -23.42     16.41 o 
  -5   1  18       22.47       10.17     17.15 o 
  -4   1  18        2.26       -5.40     19.83 o 
  -3   1  18        4.45      -23.12     18.68 o 
  -2   1  18       65.47       41.71     51.39 o 
  -1   1  18       16.10       10.71     29.89 o 
   0   1  18        5.48       30.66     36.02 o 
   1   1  18        0.26      -17.51     36.88 o 
 -12   2  18       28.10        2.59     18.31 o 
 -11   2  18       45.55       39.55     19.93 o 
 -10   2  18       78.49       60.11     32.34 o 
  -9   2  18        0.87      -19.00     14.33 o 
  -8   2  18       44.92       72.26     20.18 o 
  -7   2  18      154.17      102.64     29.62 o 
  -6   2  18       38.48       67.96     21.35 o 
  -5   2  18      111.39      130.97     36.72 o 
  -4   2  18      193.49      195.80     35.11 o 
  -3   2  18       85.73       51.39     23.76 o 
  -2   2  18       79.91       76.57     26.30 o 
  -1   2  18       11.34       45.64     21.71 o 
   0   2  18       44.13       87.85     46.72 o 
 -11   3  18        0.78       -9.14     19.82 o 
 -10   3  18        8.54        5.49     17.53 o 
  -9   3  18       28.01       23.89     17.62 o 
  -8   3  18        6.10        5.32     29.50 o 
  -7   3  18        4.76       21.67     22.98 o 
  -6   3  18        5.53      -24.42     16.28 o 
  -5   3  18        0.23      -31.39     35.11 o 
  -4   3  18        2.19       -6.66     17.38 o 
  -3   3  18        0.47        1.72     18.41 o 
  -2   3  18       15.21       10.26     24.34 o 
  -1   3  18        3.69       19.15     26.07 o 
   0   3  18        1.22      -10.79     23.27 o 
  -9   4  18        6.12       -6.89     17.21 o 
  -8   4  18       13.98        7.39     16.85 o 
  -7   4  18      125.30      147.40     29.06 o 
  -6   4  18       45.20       48.79     31.13 o 
  -5   4  18       73.02       52.36     24.53 o 
  -4   4  18      100.25      131.31     27.25 o 
  -3   4  18       29.02       45.29     26.84 o 
  -2   4  18       28.46        9.32     36.20 o 
  -7   5  18        5.70      -21.00     23.67 o 
  -6   5  18       11.30       28.00     22.19 o 
  -5   5  18        0.01       21.14     20.55 o 
 -11   1  19       65.18       74.12     34.72 o 
 -10   1  19       59.70       54.67     33.22 o 
  -9   1  19       20.34       33.37     29.34 o 
  -8   1  19       52.74       53.31     28.27 o 
  -7   1  19       77.60       45.99     57.62 o 
  -6   1  19       30.31       33.78     25.14 o 
  -5   1  19       21.23       23.91     19.70 o 
  -4   1  19       38.61       20.43     19.90 o 
  -3   1  19       55.21       51.04     35.68 o 
  -2   1  19       20.67       37.33     26.38 o 
  -1   1  19       16.30       34.02     38.55 o 
 -11   2  19       12.95       19.37     19.61 o 
 -10   2  19       55.07       53.73     20.41 o 
  -9   2  19       11.63      -23.38     15.59 o 
  -8   2  19       53.09        6.96     19.94 o 
  -7   2  19       77.39       73.89     23.52 o 
  -6   2  19        5.62      -19.08     18.36 o 
  -5   2  19       10.20       -7.86     22.19 o 
  -4   2  19       43.33       44.42     46.40 o 
  -3   2  19       49.38       65.53     28.43 o 
  -2   2  19        8.08        3.75     40.65 o 
  -1   2  19        7.11        3.82     21.65 o 
 -10   3  19       77.23       62.44     22.21 o 
  -9   3  19        6.70        4.50     18.29 o 
  -8   3  19       82.65       72.36     21.58 o 
  -7   3  19      237.99      287.20     36.25 o 
  -6   3  19      123.27      156.12     35.51 o 
  -5   3  19      255.71      285.36     44.51 o 
  -4   3  19      148.37      147.06     33.72 o 
  -3   3  19       43.98       71.74     24.54 o 
  -2   3  19       43.01        6.61     22.06 o 
  -7   4  19       13.13       41.90     29.24 o 
  -6   4  19        5.13        9.08     26.82 o 
  -5   4  19       16.18       23.28     25.50 o 
 -10   0  20       63.53      183.97     59.43 o 
  -9   0  20        6.53        6.92     39.99 o 
  -8   0  20       84.39       22.12     41.53 o 
  -7   0  20      141.20      216.03     60.08 o 
  -6   0  20        5.68       11.01     35.35 o 
  -5   0  20       67.70       23.71     37.94 o 
  -4   0  20      239.05      172.55     55.83 o 
 -10   1  20       12.94        7.77     30.94 o 
  -9   1  20       49.96       56.76     32.36 o 
  -8   1  20        4.63       26.76     27.70 o 
  -7   1  20       12.47      -22.04     24.59 o 
  -6   1  20       11.39        1.02     40.90 o 
  -5   1  20        0.41        9.33     26.54 o 
  -4   1  20       14.34        0.80     26.09 o 
  -3   1  20        2.72       20.05     26.24 o 
  -9   2  20        0.46       -5.39     17.37 o 
  -8   2  20       16.81        1.05     17.67 o 
  -7   2  20       70.66       44.98     24.47 o 
  -6   2  20       72.10       93.65     26.26 o 
  -5   2  20      101.94       26.86     25.79 o 
  -4   2  20       51.76       74.07     30.50 o 
  -6   3  20        0.65       25.23     42.65 o 
                                                 
